# Supplementary material for: RpfC regulates the expression of the key regulator hrpX of the hrp/T3SS system in Xanthomonas campestris pv. campestris
Source: BMC Microbiol. 2018 Sep 3;18:103. doi: 10.1186/s12866-018-1233-5 (PMC6122198; doi:10.1186/s12866-018-1233-5)
Supplement: Supplementary file 1 — Table S1. RNA sequencing detail raw data. (XLS 8055 kb) [file 12866_2018_1233_MOESM1_ESM.xls]

## Sheet: ΔrfpC-1 vs. WT-2
ID	Category code	Gene function	Gene name	r8004_3-Expression	rpfC_3-Expression	r8004_3-RPKM	rpfC_3-RPKM	log2 Ratio(rpfC_3/r8004_3)	Up-Down-Regulation(rpfc_3/r8004_3)	P-value	FDR	Strand	Gene length	Location1	Location2
XC0001	C10.01	chromosomal replication initiator	dnaA	779	1735	90.8357	174.821	0.944546	Up	0	0	+	1329	42	1370
XC0002	C10.01	DNA polymerase III beta chain	dnaN	1853	3003	260.815	365.247	0.485847	Up	0	0	+	1101	1646	2746
XC0003	C10.03	DNA replication and repair RecF protein	recF	990	1039	138.59	125.686	-0.140999	Down	0.0277538	0.0415814	+	1107	3633	4739
XC0004	C10.01	DNA gyrase subunit B	gyrB	9886	14101	626.594	772.307	0.301644	Up	0	0	+	2445	4853	7297
XC0005	C17	conserved hypothetical protein		213	302	39.1558	47.9732	0.293001	Up	0.0229488	0.0348531	+	843	7359	8201
XC0006	C17	conserved hypothetical protein		1577	1962	302.832	325.57	0.104448	Up	0.0322528	0.0477786	+	807	8264	9070
XC0007	C17	conserved hypothetical protein		11135	19501	1441.59	2181.63	0.597752	Up	0	0	+	1197	9209	10405
XC0008	C16.15	TonB protein	tonB	15362	22872	3542.61	4557.78	0.363522	Up	0	0	+	672	10559	11230
XC0009	C16.15	biopolymer transport ExbB protein	exbB	14559	30403	2960.88	5342.94	0.851608	Up	0	0	+	762	11315	12076
XC0010	C16.15	biopolymer transport ExbD1 protein	exbD1	5877	10705	2153.08	3388.95	0.654439	Up	1.58455e-11	5.05714e-11	+	423	12123	12545
XC0011	C16.15	biopolymer transport ExbD2 protein	exbD2	10274	14815	3873.84	4827.02	0.317366	Up	0	0	+	411	12549	12959
XC0012	C02.06	pyridoxal phosphate biosynthetic protein	pdxJ	788	1127	158.386	195.744	0.305526	Up	4.62044e-06	1.05012e-05	-	771	c14883	14113
XC0013	C18.01	conserved hypothetical protein		109	179	62.5615	88.7786	0.504937	Up	0.00369458	0.00631132	-	270	c15160	14891
XC0014	C07.01	cardiolipin synthetase	cls	755	869	80.0831	79.6505	-0.00781477	Down	0.91142	0.934244	-	1461	c16695	15235
XC0015	C17	conserved hypothetical protein		401	720	56.7511	88.0516	0.6337	Up	1.04494e-12	4.23196e-12	+	1095	16981	18075
XC0016	C18.01	conserved hypothetical protein		683	688	150.774	131.241	-0.200171	Down	0.0101996	0.0163877	-	702	c18871	18170
XC0017	C03.02	outer membrane protein	ompP1	18603	13274	2149.8	1325.54	-0.697626	Down	0	0	-	1341	c20853	19513
XC0018	C18.01	conserved hypothetical protein		234	276	52.3271	53.3329	0.0274654	Up	0.833878	0.869775	+	693	21073	21765
XC0019	C18.01	conserved hypothetical protein		610	648	294.489	270.327	-0.12351	Down	0.12884	0.168275	+	321	21794	22114
XC0020	C01.03	D-3-phosphoglycerate dehydrogenase	serA	429	662	67.3573	89.8173	0.415159	Up	2.90424e-06	6.68356e-06	+	987	22114	23100
XC0021	C12.06	carboxyl-terminal protease	ctp	2538	2754	248.773	233.266	-0.0928578	Down	0.0193341	0.0297709	-	1581	c25615	24035
XC0022	C17	conserved hypothetical protein		559	682	71.1228	74.9818	0.0762292	Up	0.355668	0.417222	-	1218	c26997	25780
XC0023	C18.01	conserved hypothetical protein		439	301	103.548	61.3508	-0.755152	Down	1.57408e-12	6.15043e-12	+	657	27168	27824
XC0024	C17	conserved hypothetical protein		2766	3297	240.137	247.343	0.0426584	Up	0.251848	0.3092	+	1785	27883	29667
XC0025	C18.01	conserved hypothetical protein		5611	3084	2012.8	955.982	-1.07415	Down	2.46284e-254	2.95821e-253	-	432	c30459	30028
XC0026	C16.08	cellulase	egl	535	331	78.9603	42.2141	-0.903402	Down	8.79214e-20	4.9622e-19	-	1050	c31941	30892
XC0027	C16.08	cellulase	egl	290	99	42.679	12.59	-1.76125	Down	1.34789e-29	8.63634e-29	-	1053	c33402	32350
XC0028	C16.08	cellulase	egl	2047	2207	297.86	277.506	-0.102119	Down	0.021076	0.0321827	-	1065	c35097	34033
XC0029	C06.07	alcohol dehydrogenase	yahK	865	1371	126.58	173.365	0.453762	Up	1.13243e-14	5.80817e-14	+	1059	35411	36469
XC0030	C18.01	conserved hypothetical protein		155	277	47.377	73.1629	0.626923	Up	1.10794e-05	2.43285e-05	-	507	c37956	37450
XC0031	C01.01	glutamate synthase, beta subunit	gltD	1858	5305	194.286	479.354	1.30291	Up	0	0	-	1482	c39482	38001
XC0032	C01.01	glutamate synthase, alpha subunit	gltB	10019	25895	347.112	775.24	1.15924	Up	0	0	-	4473	c44076	39604
XC0033	C18.01	conserved hypothetical protein		2986	3219	1093.94	1019.06	-0.102296	Down	0.00526794	0.00884494	-	423	c44701	44279
XC0034	C18.01	conserved hypothetical protein		1646	1169	215.256	132.104	-0.704384	Down	5.949e-38	4.13196e-37	+	1185	44887	46071
XC0035	C07.02	phospholipid N-methyltransferase		1668	610	446.439	141.082	-1.66193	Down	2.76952e-149	2.84095e-148	-	579	c46765	46187
XC0036	C16.14	conserved hypothetical protein		2430	800	799.521	227.451	-1.81358	Down	8.333e-245	9.81339e-244	-	471	c48160	47690
XC0037	C10.02	pirin		168	154	31.2167	24.7271	-0.336225	Down	0.0364542	0.0535322	+	834	48631	49464
XC0040	C09.01	transcriptional regulator lysR family		380	336	65.2139	49.8277	-0.388232	Down	0.000319764	0.000618122	-	903	c51649	50747
XC0041	C18.01	conserved hypothetical protein		18	16	9.11581	7.00193	-0.380619	Down	0.439966	0.500917	-	306	c52245	51940
XC0042	C12.06	NonF-related protein	nonF	58	45	13.2569	8.88795	-0.576822	Down	0.043268	0.0626005	-	678
XC0043	C09.01	transcriptional regulator		233	236	40.5249	35.4694	-0.192237	Down	0.148521	0.191546	+	891	53054	53944
XC0044	C09.01	transcriptional regulator		78	89	21.2063	20.909	-0.0203631	Down	0.921782	0.942574	-	570	c54551	53982
XC0045	C16.14	methicillin resistance protein	mecI	130	164	52.0567	56.7482	0.12449	Up	0.466136	0.528714	+	387	54812	55198
XC0046	C03.01	ankyrin-like protein		726	886	65.6785	69.262	0.0766428	Up	0.28948	0.3501	+	1713	55202	56914
XC0047	C18.01	conserved hypothetical protein		57	70	10.3676	11.0021	0.0856987	Up	0.74661	0.790286	+	852	57441	58292
XC0048	C17	conserved hypothetical protein		208	183	28.5	21.6674	-0.395434	Down	0.00674976	0.0111727	+	1131	58534	59664
XC0049	C18.01	conserved hypothetical protein		135	163	26.5156	27.6649	0.0612183	Up	0.719962	0.767474	-	789	c60871	60083
XC0050	C11.07	TonB-dependent receptor	cirA	392	448	23.6833	23.3889	-0.0180492	Down	0.853932	0.886088	-	2565	c63446	60882
XC0051	C09.01	xylose repressor-like protein	xylR	130	181	17.3972	20.931	0.266784	Up	0.108071	0.144232	+	1158	63651	64808
XC0052	C16.07	avirulence protein	avrBs2	798	555	57.332	34.4558	-0.734595	Down	1.36176e-20	7.84313e-20	+	2157	64947	67103
XC0053	C18.01	conserved hypothetical protein		401	439	41.6784	39.4281	-0.0800756	Down	0.420288	0.482553	-	1491	c68778	67288
XC0054	C13.01	ATP-dependent RNA helicase		1874	2360	120.553	131.188	0.121972	Up	0.00624604	0.0103879	-	2409	c71183	68775
XC0055	C17	conserved hypothetical protein		302	328	40.7316	38.2272	-0.091547	Down	0.424632	0.487142	-	1149	c72641	71493
XC0056	C16.12	hemolysin III		174	276	41.042	56.2552	0.454887	Up	0.00103479	0.00189764	+	657	72929	73585
XC0057	C18.01	conserved hypothetical protein		47	73	22.9042	30.7408	0.424541	Up	0.116216	0.153546	-	318	c73969	73652
XC0058	C18.01	conserved hypothetical protein		69	53	28.288	18.776	-0.591298	Down	0.024174	0.0365558	-	378	c74343	73966
XC0059	C18.01	conserved hypothetical protein		157	215	34.2196	40.4937	0.242878	Up	0.109121	0.145265	-	711	c75379	74669
XC0060	C06.07	NAD(P)H oxidoreductase	P	148	175	44.1915	45.1533	0.0310634	Up	0.851584	0.88387	-	519	c76069	75551
XC0061	C18.01	conserved hypothetical protein		159	172	72.0469	67.3475	-0.0973125	Down	0.5372	0.59774	-	342	c76377	76036
XC0062	C18.01	conserved hypothetical protein		87	134	38.4111	51.123	0.412451	Up	0.0373436	0.0547239	+	351	76468	76818
XC0063	C04.01	regulatory protein cII		3170	3066	451.103	377.019	-0.258819	Down	1.42263e-12	5.62647e-12	+	1089	77346	78434
XC0064	C18.01	conserved hypothetical protein		54	94	48.9375	73.6124	0.589007	Up	0.0159643	0.0248727	+	171	79468	79638
XC0065	C18.01	conserved hypothetical protein		1439	1899	265.476	302.736	0.189479	Up	0.000166216	0.000329618	-	840	c80668	79829
XC0066	C18.01	conserved hypothetical protein		1363	1714	150.123	163.131	0.119887	Up	0.021972	0.0334539	-	1407	c82797	81391
XC0067	C18.02	hypothetical protein		425	460	85.4238	79.8955	-0.0965233	Down	0.319016	0.380043	-	771	c83606	82836
XC0068	C18.01	conserved hypothetical protein		48	44	28.8314	22.8377	-0.336225	Down	0.26258	0.320416	-	258	c83870	83613
XC0069	C18.01	conserved hypothetical protein		17	14	10.977	7.81152	-0.490802	Down	0.344488	0.406141
XC0070	C18.01	conserved hypothetical protein		62	32	15.3239	6.83442	-1.16489	Down	0.000138815	0.000277236	+	627	84760	85386
XC0071	C18.01	conserved hypothetical protein		142	113	116.432	80.0637	-0.540262	Down	0.0028603	0.0049687	-	189	c85972	85784
XC0072	C09.01	transcriptional regulator		13	5	10.1747	3.38161	-1.58921	Down	0.0297396	0.0443674			c86304	86107
XC0073	C18.01	conserved hypothetical protein		336	374	54.5802	52.4979	-0.0561173	Down	0.602702	0.657436	+	954	86815	87768
XC0074	C18.01	conserved hypothetical protein		80	140	13.5049	20.4223	0.596661	Up	0.0028612	0.00496821	-	918	c88829	87912
XC0075	C18.01	conserved hypothetical protein		24	25	8.43368	7.59137	-0.151801	Down	0.705852	0.754914	+	441	89197	89637
XC0076	C18.01	conserved hypothetical protein		31	43	15.3975	18.4558	0.261374	Up	0.45037	0.511795	-	312	c90821	90510
XC0077	C12.06	metalloprotease		155	178	22.3028	22.1321	-0.0110853	Down	0.9401	0.955051	-	1077	c91894	90818
XC0078	C18.01	conserved hypothetical protein		87	66	20.521	13.4523	-0.609244	Down	0.00930822	0.0150589	-	657	c92650	91994
XC0079	C10.04	MutT/nudix family protein		233	211	83.0063	64.9549	-0.353781	Down	0.00977668	0.0157563	+	435	92883	93317
XC0080	C18.01	conserved hypothetical protein		1075	1145	160.03	147.29	-0.119683	Down	0.050723	0.0722216	+	1041	93805	94845
XC0081	C07.02	esterase		418	323	65.4313	43.6904	-0.582663	Down	4.26192e-08	1.10235e-07	+	990	95190	96179
XC0082	C16.12	AtsE	atsE	296	164	114.964	55.0415	-1.0626	Down	9.2037e-15	4.73205e-14	+	399	96285	96683
XC0083	C16.11	thioredoxin	trxA	130	65	60.4983	26.1389	-1.21069	Down	1.19293e-08	3.19732e-08	+	333	96699	97031
XC0084	C11.01	proline/betaine transporter	proP	404	696	41.9902	62.5102	0.574038	Up	1.1333e-10	3.30199e-10	+	1491	97848	99338
XC0085	C18.01	conserved hypothetical protein		392	360	147.805	117.295	-0.333551	Down	0.00152469	0.00273885	-	411	c99764	99354
XC0086	C18.01	conserved hypothetical protein		498	466	97.0748	78.4942	-0.30651	Down	0.00097268	0.00178763	+	795	99984	100778
XC0087	C18.01	conserved hypothetical protein		858	1021	208.08	213.966	0.040239	Up	0.548484	0.608368	+	639	100975	101613
XC0088	C18.01	conserved hypothetical protein		38	59	3.35545	4.50188	0.424021	Up	0.159409	0.203534	-	1755	c103445	101691
XC0089	C18.01	conserved hypothetical protein		123	89	8.13537	5.08671	-0.677475	Down	0.00067643	0.00126243	-	2343	c105936	103594
XC0090	C18.01	conserved hypothetical protein		11	12	1.44218	1.35951	-0.0851634	Down	0.874636	0.903569	-	1182	c107036	105855
XC0091	C18.01	conserved hypothetical protein		32	27	5.52843	4.03079	-0.455807	Down	0.225268	0.279415			c108081	107185
XC0092	C09.03	methanol dehydrogenase regulator	moxR	217	241	33.8653	32.5003	-0.0593562	Down	0.657438	0.710343	-	993	c109087	108095
XC0093	C18.01	conserved hypothetical protein		98	116	18.4756	18.8975	0.0325769	Up	0.874828	0.903546	-	822	c110195	109374
XC0094	C12.06	TldD protein	tldD	407	501	47.2452	50.2546	0.0890875	Up	0.356294	0.41784	-	1335	c111526	110192
XC0096	C12.06	TldD protein	tldD	1185	1521	109.504	121.455	0.149439	Up	0.00745068	0.0122226	-	1677	c113217	111541
XC0097	C12.06	TldD protein	tldD	1925	2305	188.687	195.235	0.049214	Up	0.269718	0.328176	-	1581	c115604	114024
XC0098	C06.02	fructose-1,6-bisphosphatase	cbbFC	1222	1328	186.206	174.862	-0.0906834	Down	0.112641	0.149432	-	1017	c117658	116642
XC0099	C18.02	hypothetical protein		3	3	4.18835	3.61924	-0.210694	Down	0.841336	0.87582
XC0100	C01.04	aromatic-amino-acid aminotransferase	tyrB	1192	2540	153.552	282.74	0.88075	Up	5.4745e-12	1.8719e-11	-	1203	c119037	117835
XC0101	C11.07	iron transporter	yncD	1457	1721	103.383	105.523	0.0295519	Up	0.566168	0.624696	+	2184	119138	121321
XC0102	C18.01	conserved hypothetical protein		126	98	49.3083	33.1398	-0.573264	Down	0.00303816	0.00525169	+	396	121489	121884
XC0103	C18.01	conserved hypothetical protein		324	408	105.262	114.541	0.121881	Up	0.257446	0.314972	+	477	122249	122725
XC0104	C16.14	chloroacetaldehyde dehydrogenase	aldA	4298	1843	435.331	161.307	-1.4323	Down	1.6e-306	1.99574e-305	+	1530	122952	124481
XC0105	C18.01	conserved hypothetical protein		334	164	131.704	55.8818	-1.23685	Down	1.35004e-20	7.78628e-20	+	393	124646	125038
XC0106	C18.02	hypothetical protein		82	154	78.441	127.299	0.69854	Up	0.000319984	0.000618264	-	162	c125499	125338
XC0107	C18.01	conserved hypothetical protein		912	556	282.099	148.613	-0.924643	Down	8.0308e-34	5.34036e-33	+	501	125546	126046
XC0108	C18.01	conserved hypothetical protein		4650	1386	764.973	197.03	-1.957	Down	0	0	+	942	126046	126987
XC0109	C10.01	ATP-dependent DNA ligase		4249	1311	219.049	58.4027	-1.90715	Down	0	0	+	3006	126994	129999
XC0110	C06.06	L-lactate dehydrogenase	lctD	435	561	58.0632	64.7068	0.156291	Up	0.0900556	0.122239	-	1161	c132065	130905
XC0111	C18.02	hypothetical protein		9	8	7.87977	6.05251	-0.380619	Down	0.583274	0.638889	+	177
XC0112	C18.01	conserved hypothetical protein		82	82	19.7015	17.0245	-0.210694	Down	0.347742	0.409177	-	645	c132994	132350
XC0113	C14.01	two-component system sensor protein		248	160	31.2457	17.4194	-0.842963	Down	5.19888e-09	1.41136e-08	+	1230	133073	134302
XC0114	C14.01	two-component system regulatory protein		248	232	60.7145	49.0799	-0.30691	Down	0.01974	0.0303848	+	633	134299	134931
XC0115	C18.01	conserved hypothetical protein		342	257	38.573	25.0476	-0.622922	Down	1.42029e-07	3.56213e-07	-	1374	c136578	135205
XC0116	C18.01	conserved hypothetical protein		178	131	37.6837	23.9651	-0.653005	Down	7.5359e-05	0.000155361	+	732	136736	137467
XC0117	C18.01	conserved hypothetical protein		739	265	298.234	92.4131	-1.69028	Down	8.7245e-69	7.21225e-68	-	384	c138569	138186
XC0118	C09.01	transcriptional regulator		1516	824	70.297	33.0172	-1.09025	Down	8.05044e-72	6.72092e-71	-	3342	c141907	138566
XC0119	C18.01	conserved hypothetical protein		6473	5501	829.705	609.304	-0.445435	Down	6.97988e-64	5.63739e-63	+	1209	142456	143664
XC0120	C18.01	conserved hypothetical protein		109	122	58.0467	56.1417	-0.0481413	Down	0.795748	0.834753	+	291	143859	144149
XC0121	C18.01	conserved hypothetical protein		208	218	25.7046	23.2797	-0.14295	Down	0.305374	0.366171	-	1254	c145476	144223
XC0122	C16.08	2-keto-3-deoxygluconate kinase	kdgK	391	644	59.2305	84.3003	0.509198	Up	2.6193e-08	6.88035e-08	-	1023	c146654	145632
XC0123	C16.15	TonB-dependent receptor	iroN	624	437	34.9225	21.1338	-0.724607	Down	4.35396e-16	2.32653e-15	+	2769	146941	149709
XC0124	C11.07	TonB-dependent receptor	iroN	589	316	28.515	13.2197	-1.10904	Down	9.923e-30	6.36764e-29	+	3201	149888	153088
XC0125	C16.08	pectin methylesterase-like protein		119	72	18.8561	9.85854	-0.935587	Down	1.00169e-05	2.20298e-05	+	978	153102	154079
XC0126	C16.08	pectate lyase E		350	179	51.9531	22.96	-1.17809	Down	5.04758e-20	2.86414e-19	+	1044	154079	155122
XC0127	C18.01	conserved hypothetical protein		1671	906	66.6031	31.2048	-1.09382	Down	2.18522e-79	1.88403e-78	+	3888	155223	159110
XC0128	C18.01	conserved hypothetical protein		940	1857	837.188	1429.16	0.771547	Up	0	0	+	174	159333	159506
XC0129	C18.01	conserved hypothetical protein		341	448	137.616	156.23	0.183033	Up	0.077555	0.106436	+	384	159567	159950
XC0130	C18.01	conserved hypothetical protein		172	217	103.313	112.631	0.124592	Up	0.40035	0.462812	+	258	159947	160204
XC0131	C18.01	conserved hypothetical protein		58	91	32.9238	44.6373	0.439119	Up	0.0697698	0.0966961	+	273	161133	161405
XC0132	C10.05	deoxycytidylate deaminase		1218	1571	416.671	464.405	0.156475	Up	0.00445112	0.0075184	+	453	161525	161977
XC0133	C15.03	IS1479 transposase	IS1479
XC0136	C17	RhsD protein truncated	rhsD	1374	1199	50.1595	37.8234	-0.407245	Down	8.42504e-13	3.51335e-12	+	4245	165263	169507
XC0137	C15.03	IS1478 transposase	IS1478									+
XC0139	C18.01	conserved hypothetical protein		233	260	53.7317	51.8111	-0.0525126	Down	0.683826	0.734525	-	672	c174251	173580
XC0140	C18.01	conserved hypothetical protein		31	27	16.8563	12.6864	-0.410003	Down	0.278704	0.338231			c174721	174437
XC0141	C04.04	alpha-amylase		6143	3021	305.413	129.788	-1.23461	Down	0	0	+	3117	175031	178147
XC0142	C04.04	trehalose synthase		12595	3545	582.463	141.664	-2.03969	Down	0	0	+	3351	178144	181494
XC0143	C04.04	1,4-alpha-glucan branching enzyme	glgB1	4664	1371	330.941	84.0628	-1.97703	Down	0	0	+	2184	181506	183689
XC0144	C15.03	IS1480 transposase truncated	IS1480	94	83	28.0676	21.4156	-0.390244	Down	0.071928	0.099263	-	519	c184280	183762
XC0146	C18.01	conserved hypothetical protein		12	15	4.88091	5.27212	0.111234	Up	0.859788	0.891507	+
XC0147	C18.01	conserved hypothetical protein		48	30	27.2473	14.7156	-0.888766	Down	0.00734584	0.0120741	+	273	185398	185670
XC0148	C18.01	conserved hypothetical protein		222	202	22.3978	17.6108	-0.346899	Down	0.0132912	0.020995	+	1536	185667	187202
XC0149	C18.01	conserved hypothetical protein		78	57	23.9833	15.1448	-0.663207	Down	0.007929	0.0129669	+	504	187336	187839
XC0150	C05.10	L-fucose dehydrogenase		3808	1591	562.02	202.908	-1.46979	Down	1.52663e-282	1.86559e-281	+	1050	188068	189117
XC0151	C18.01	conserved hypothetical protein		193	128	32.6874	18.733	-0.803151	Down	7.74382e-07	1.8624e-06	-	915	c190236	189322
XC0152	C05.11	carboxylesterase type B	estA1	181	107	18.9651	9.68801	-0.969073	Down	1.98902e-08	5.28068e-08	-	1479	c191776	190298
XC0153	C16.08	xylanase	xynB	49	33	7.67017	4.46373	-0.78101	Down	0.0152829	0.0238994	-	990	c192906	191917
XC0154	C05.10	2-keto-4-pentenoate hydratase	mhpD	391	393	73.7139	64.0235	-0.203334	Down	0.0483556	0.069319	+	822	193113	193934
XC0155	C11.07	C4-dicarboxylate transport system	dctP	332	176	51.5011	23.5921	-1.1263	Down	7.50988e-18	4.11725e-17	+	999	193971	194969
XC0156	C11.07	C4-dicarboxylate membrane transport protein	dctQ	64	29	23.9565	9.3803	-1.35271	Down	1.34142e-05	2.93332e-05	+	414	195088	195501
XC0157	C11.07	C4-dicarboxylate transport protein	ygiK	311	242	37.5353	25.2388	-0.572602	Down	3.27624e-06	7.49464e-06	+	1284	195501	196784
XC0158	C05.09	xylosidase/arabinosidase		1398	800	137.031	67.7606	-1.01599	Down	2.6365e-59	2.06608e-58	+	1581	196883	198463
XC0159	C09.01	transcriptional regulator lacI family		1445	1260	209.672	157.986	-0.40834	Down	1.91042e-13	9.20497e-13	+	1068	198595	199662
XC0160	C16.08	5-keto-4-deoxyuronate isomerase	kduI	817	1105	148.081	173.067	0.224944	Up	0.00070543	0.00131365	+	855	200552	201406
XC0161	C16.08	2-deoxy-D-gluconate 3-dehydrogenase	kduD	577	605	118.276	107.165	-0.14233	Down	0.0898058	0.122018	+	756	201482	202237
XC0162	C17	sugar-phosphate isomerase		673	770	158.743	156.944	-0.0164424	Down	0.827096	0.863769	+	657	202397	203053
XC0163	C05.09	rhamnogalacturonan acetylesterase		220	125	31.1353	15.2867	-1.02627	Down	8.51582e-11	2.50717e-10	+	1095	203597	204691
XC0164	C18.01	conserved hypothetical protein		296	268	54.2208	42.4212	-0.354058	Down	0.00356952	0.00610263	-	846	c205795	204950
XC0165	C05.10	phenylalanine hydroxylase	pah	2170	1163	377.421	174.792	-1.11054	Down	4.83104e-105	4.49617e-104	-	891	c206907	206017
XC0166	C09.01	transcriptional regulator asnC family		42	36	13.4755	9.98101	-0.433087	Down	0.185027	0.233485	+	483	207035	207517
XC0167	C11.07	ferripyoverdine receptor	fpvA	941	1308	65.422	78.5808	0.264402	Up	1.6872e-05	3.65344e-05	+	2229	207768	209996
XC0168	C18.01	conserved hypothetical protein		272	428	40.6084	55.2161	0.44331	Up	6.50666e-05	0.000134934	-	1038	c211426	210389
XC0169	C18.01	conserved hypothetical protein		714	910	108.798	119.823	0.139248	Up	0.0535002	0.0758174	-	1017	c212791	211775
XC0170	C11.07	ABC transporter ATP-binding protein	ylmA	841	929	155.709	148.631	-0.0671215	Down	0.327556	0.388788	-	837	c213902	213066
XC0171	C07.02	fatty acid desaturase		5996	4157	770.475	461.585	-0.739152	Down	5.03158e-145	5.1116e-144	+	1206	214057	215262
XC0172	C18.01	conserved hypothetical protein		747	417	327.01	157.744	-1.05176	Down	2.63978e-34	1.76097e-33	+	354	215291	215644
XC0173	C11.07	ABC transporter ATP-binding protein	yehX	251	169	52.7062	30.6654	-0.781358	Down	3.71402e-08	9.64776e-08	+	738	215705	216442
XC0174	C11.01	ABC transporter amino acid permease	yehZ	257	259	27.038	23.5459	-0.199511	Down	0.115856	0.153119	+	1473	216439	217911
XC0175	C18.01	conserved hypothetical protein (truncated)		256	250	59.0357	49.8184	-0.24491	Down	0.0560304	0.0791371	-	672	c218921	218250
XC0176	C18.01	conserved hypothetical protein		2850	2105	343.973	219.536	-0.647836	Down	8.56606e-56	6.57823e-55	+	1284	218993	220276
XC0177	C18.01	conserved hypothetical protein		5009	2883	786.463	391.153	-1.00765	Down	9.30064e-205	1.0346e-203	+	987	220273	221259
XC0178	C18.01	conserved hypothetical protein		117	96	66.4152	47.0899	-0.496097	Down	0.0122492	0.0194145	+	273	221275	221547
XC0179	C06.07	indolepyruvate ferredoxin oxidoreductase chain alpha	iorA or AF1489	3769	5765	157.391	208.031	0.402445	Up	1.08429e-11	3.5382e-11	-	3711	c225444	221734
XC0180	C18.01	conserved hypothetical protein		406	2020	98.4622	423.321	2.10411	Up	2.79554e-13	1.31687e-12	+	639	225606	226244
XC0181	C18.01	conserved hypothetical protein		199	220	33.5935	32.0922	-0.0659592	Down	0.637468	0.691068	+	918	226564	227481
XC0182	C18.01	conserved hypothetical protein		375	470	53.0715	57.4781	0.115076	Up	0.25039	0.307589	+	1095	227519	228613
XC0183	C04.01	partition protein	parA	4065	3252	995.179	687.964	-0.532622	Down	6.318e-56	4.86071e-55	+	633	228973	229605
XC0184	C18.01	conserved hypothetical protein		2379	2489	772.895	698.756	-0.145483	Down	0.000438264	0.000834562	+	477	229621	230097
XC0185	C18.01	conserved hypothetical protein		980	1116	265.043	260.813	-0.0232109	Down	0.71178	0.760097	+	573	230101	230673
XC0186	C07.01	cardiolipin synthase	cls	885	1348	69.1616	91.0303	0.396377	Up	1.5714e-10	4.55015e-10	+	1983	230670	232652
XC0187	C18.01	conserved hypothetical protein		324	447	117.039	139.531	0.253587	Up	0.0158006	0.0246268	+	429	232923	233351
XC0188	C03.04	acetyltransferase		329	737	63.4138	122.753	0.952883	Up	4.81836e-14	2.42413e-13	+	804	233468	234271
XC0189	C18.01	conserved hypothetical protein		446	841	70.0264	114.103	0.704368	Up	0	0	+	987	234326	235312
XC0190	C18.01	conserved hypothetical protein		1133	1650	84.6983	106.587	0.331624	Up	2.09248e-09	5.78865e-09	+	2073	235370	237442
XC0191	C18.01	conserved hypothetical protein		436	750	110.403	164.108	0.571868	Up	2.5889e-11	7.98449e-11	+	612	238445	239056
XC0192	C18.01	conserved hypothetical protein		302	237	56.728	38.4692	-0.560356	Down	6.9181e-06	1.54649e-05	-	825	c240781	239957
XC0193	C16.11	undecaprenol kinase	bacA	313	558	61.244	94.347	0.623408	Up	5.14902e-10	1.45889e-09	-	792	c241663	240872
XC0194	C01.01	glutamine synthetase	glnA	2330	3752	256.083	356.338	0.476636	Up	0	0	+	1410	241887	243296
XC0195	C09.01	nitrogen regulatory protein P-II	glnB	345	1221	154.969	473.931	1.6127	Up	9.2304e-13	3.79662e-12	+	345	243578	243922
XC0196	C11.04	ammonium transporter	amtB	487	1969	51.1313	178.64	1.80478	Up	7.54952e-15	3.89105e-14	+	1476	243912	245387
XC0197	C14.01	two-component system sensor protein	ntrB	131	371	19.3342	47.3155	1.29116	Up	1.9007e-13	9.1686e-13	+	1050	245659	246708
XC0198	C14.01	two-component system regulatory protein	ntrC	155	717	16.7856	67.0963	1.99901	Up	4.24994e-13	1.93287e-12	+	1431	246701	248131
XC0199	C18.02	hypothetical protein		10	8	8.19941	5.66823	-0.532622	Down	0.435764	0.497477	+
XC0200	C16.11	superoxide dismutase-like protein	yojM	484	328	156.26	91.5064	-0.772006	Down	3.86752e-14	1.94808e-13	+	480	249408	249887
XC0201	C16.11	superoxide dismutase	sodC2	3266	2231	1016.32	599.914	-0.760529	Down	7.3725e-84	6.47551e-83	+	498	250086	250583
XC0202	C05.05	lactoylglutathione lyase	gloA	272	331	106.443	111.931	0.0725303	Up	0.541722	0.601977	-	396	c251942	251547
XC0203	C18.01	conserved hypothetical protein		1114	1503	190.547	222.152	0.221401	Up	9.94708e-05	0.000201814	-	906	c252886	251981
XC0204	C05.11	acyl-CoA thiolase	yfcY	2585	3078	309.101	318.041	0.0411347	Up	0.285626	0.346034	+	1296	252954	254249
XC0205	C18.01	conserved hypothetical protein		474	547	126.212	125.859	-0.00404053	Down	0.961994	0.97214	+	582	254334	254915
XC0206	C02.12	porphyrin biosynthesis protein	hemY	2910	2822	356.208	298.499	-0.254995	Down	2.24186e-11	6.98056e-11	-	1266	c256236	254971
XC0207	C18.01	conserved hypothetical protein		1090	1069	172.716	146.372	-0.238761	Down	0.000120745	0.000242989	-	978	c257210	256233
XC0208	C02.12	uroporphyrinogen-III synthase	hemD	240	133	46.4326	22.235	-1.0623	Down	3.04596e-12	1.12155e-11	-	801	c258114	257314
XC0209	C03.04	glycosyltransferase	lgtB	187	534	35.7767	88.2826	1.30311	Up	4.56968e-13	2.06051e-12	+	810	258299	259108
XC0210	C18.01	conserved hypothetical protein		217	312	69.1939	85.9681	0.313157	Up	0.0138042	0.0217321	+	486	259213	259698
XC0211	C18.01	conserved hypothetical protein		236	200	86.4601	63.3153	-0.449481	Down	0.00115678	0.00211307	+	423	259728	260150
XC0212	C18.01	conserved hypothetical protein		1589	2122	516.238	595.725	0.206611	Up	1.50744e-05	3.27597e-05	+	477	260200	260676
XC0213	C16.06	protein-export protein	secB	3226	3473	974.521	906.58	-0.104258	Down	0.00312976	0.00539896	+	513	260786	261298
XC0214	C07.02	glycerol-3-phosphate dehydrogenase	gpdA	1421	1692	214.63	220.837	0.0411287	Up	0.42912	0.491622	+	1026	261316	262341
XC0215	C18.01	conserved hypothetical protein		74852	56293	19430	12627	-0.62178	Down	0	0	-	597	c263420	262824
XC0216	C06.10	pyruvate dehydrogenase	poxB	1673	1584	150.036	122.753	-0.289559	Down	1.02724e-08	2.76203e-08	+	1728	263769	265496
XC0217	C18.01	conserved hypothetical protein		53	47	32.2092	24.6818	-0.384026	Down	0.18283	0.231127	+	255	265542	265796
XC0218	C11.07	MFS transporter		64	46	34.8	21.6138	-0.687132	Down	0.013111	0.0207258	+	285	265826	266110
XC0219	C12.03	tRNA/rRNA methyltransferase		430	459	139.699	128.859	-0.116537	Down	0.22806	0.282131	-	477	c266596	266120
XC0220	C18.01	conserved hypothetical protein		36	34	12.1544	9.91939	-0.293156	Down	0.392918	0.455595	-	459	c267109	266651
XC0221	C18.01	conserved hypothetical protein		1467	1589	721.712	675.511	-0.095444	Down	0.0676104	0.0938885	+	315	267502	267816
XC0222	C07.01	3-oxoacyl-[ACP] synthase III	fabH	5979	7918	911.07	1042.59	0.194538	Up	1.9462e-11	6.137e-11	+	1017	267918	268934
XC0223	C18.01	conserved hypothetical protein		1950	2562	259.613	294.744	0.183102	Up	2.3169e-05	4.97862e-05	+	1164	269007	270170
XC0224	C10.05	methyltransferase		3015	4172	286.293	342.329	0.257887	Up	0	0	+	1632	270167	271798
XC0225	C18.01	conserved hypothetical protein		2042	3052	126.477	163.349	0.369078	Up	0	0	+	2502	271800	274301
XC0226	C05.10	haloalkane dehalogenase	dhaA	1005	1910	172.474	283.247	0.715683	Up	3.6846e-12	1.33456e-11	+	903	274298	275200
XC0227	C06.07	ferredoxin	ykgJ	88	148	35.5137	51.6119	0.539327	Up	0.00510482	0.00858816	-	384	c275710	275327
XC0228	C03.03	AMP-ligase		617	920	57.8438	74.5305	0.365669	Up	9.53418e-07	2.27354e-06	+	1653	276065	277717
XC0229	C07.01	NAD(P)H steroid dehydrogenase	cdh	482	657	73.6637	86.7654	0.236166	Up	0.00623434	0.0103725	+	1014	277811	278824
XC0230	C18.01	conserved hypothetical protein		587	215	572.118	181.076	-1.65972	Down	1.26131e-53	9.51285e-53	+	159	278889	279047
XC0231	C12.04	acetyltransferase, GNAT family		123	107	39.4641	29.6658	-0.411742	Down	0.0305166	0.045382	-	483	c279632	279150
XC0232	C03.03	D-alanine-D-alanine ligase A	ddlB	102	138	14.279	16.6936	0.225405	Up	0.233504	0.288189	-	1107	c280735	279629
XC0233	C18.01	conserved hypothetical protein		141	146	33.8769	30.3118	-0.160421	Down	0.344646	0.406214	+	645	280908	281552
XC0234	C02.11	ubiquinone biosynthesis protein	AARF	1364	1425	126.271	113.993	-0.147576	Down	0.00693172	0.0114335	+	1674	281549	283222
XC0235	C13.01	pseudouridylate synthase		378	665	79.3743	120.666	0.604274	Up	4.23344e-11	1.27124e-10	+	738	283355	284092
XC0236	C18.01	conserved hypothetical protein		529	545	150.973	134.405	-0.167706	Down	0.056725	0.0798506	-	543	c285460	284918
XC0237	C12.04	peptidyl-tRNA hydrolase		272	326	97.5729	101.054	0.050571	Up	0.672546	0.724069	+	432	285555	285986
XC0238	C07.02	acyltransferase		576	774	141.686	164.52	0.21557	Up	0.00652364	0.0108112	+	630	285989	286618
XC0239	C01.02	asparaginase	ansA	934	1182	154.638	169.107	0.129041	Up	0.0409934	0.0596371	+	936	286750	287685
XC0240	C12.06	peptidyl-dipeptidase	dcp	1714	2064	127.762	132.946	0.0573816	Up	0.223972	0.277971	+	2079	288000	290078
XC0241	C16.07	conserved hypothetical protein		4383	1506	314.458	93.3663	-1.75189	Down	0	0	-	2160	c292362	290203
XC0242	C18.01	conserved hypothetical protein		313	1019	46.0638	129.588	1.49223	Up	0	0	-	1053	c293826	292774
XC0243	C09.01	transcriptional regulator tetR family		181	405	44.3118	85.6782	0.951238	Up	2.52686e-13	1.20104e-12	+	633	293915	294547
XC0244	C18.01	conserved hypothetical protein		61	125	27.6406	48.9444	0.824353	Up	0.00018517	0.000366172	-	342	c295110	294769
XC0245	C09.01	transcriptional regulator araC family		103	105	21.6284	19.0525	-0.182949	Down	0.358572	0.420278	-	738	c295921	295184
XC0246	C09.01	transcriptional regulator	rbcR	346	302	56.0284	42.2585	-0.406918	Down	0.000333502	0.000642616	-	957	c296912	295956
XC0247	C06.03	malate synthase	mls	442	1425	42.2035	117.575	1.47815	Up	0	0	+	1623	297033	298655
XC0248	C06.03	isocitrate lyase	aceA	1599	1155	186.874	116.643	-0.679971	Down	8.61058e-35	5.78061e-34	+	1326	298811	300136
XC0249	C14.02	conserved hypothetical protein		1247	2182	185.102	279.881	0.596495	Up	5.16586e-12	1.77935e-11	+	1044	300327	301370
XC0250	C18.01	conserved hypothetical protein		1111	2084	64.7014	104.875	0.696802	Up	6.1029e-12	2.05674e-11	+	2661	301374	304034
XC0251	C18.01	conserved hypothetical protein		56	115	22.2519	39.4868	0.827441	Up	0.000323612	0.000624702	-	390	c304363	303974
XC0252	C18.01	conserved hypothetical protein		182	333	36.5815	57.8374	0.660889	Up	4.38158e-07	1.07088e-06	+	771	304825	305595
XC0253	C12.06	dipeptidyl anminopeptidase		759	754	56.1706	48.2185	-0.22023	Down	0.00298752	0.00517264	-	2094	c307893	305800
XC0254	C07.01	biotin carboxylase	accC or fabG	1303	1960	99.5682	129.422	0.378322	Up	3.99258e-12	1.42529e-11	-	2028	c310023	307996
XC0255	C07.01	acyl-CoA carboxyltransferase beta chain	accD	1794	2601	172.572	216.204	0.325192	Up	2.0346e-12	7.79807e-12	-	1611	c311952	310342
XC0256	C05.11	acyl-CoA dehydrogenase	acdA or acd	1740	2522	231.654	290.142	0.324787	Up	6.76614e-12	2.26038e-11	-	1164	c313126	311963
XC0257	C09.01	transcriptional regulator acrR family		244	340	61.1851	73.6732	0.267959	Up	0.0266108	0.0399826	+	618	313255	313872
XC0258	C18.01	conserved hypothetical protein		1302	1712	501.914	570.291	0.184259	Up	0.000501904	0.000950169	+	402	313931	314332
XC0259	C18.01	conserved hypothetical protein		238	444	68.6826	110.72	0.688904	Up	1.41932e-09	3.94975e-09	+	537	314329	314865
XC0260	C18.01	conserved hypothetical protein		119	275	54.8848	109.6	0.997776	Up	6.6731e-11	1.97847e-10	-	336	c315498	315163
XC0261	C18.01	conserved hypothetical protein		910	1659	87.2119	137.39	0.655681	Up	4.97824e-13	2.22569e-12	-	1617	c317111	315495
XC0262	C18.01	conserved hypothetical protein		86	220	42.7158	94.425	1.1444	Up	6.95926e-11	2.06041e-10	-	312	c317419	317108
XC0263	C18.01	conserved hypothetical protein		776	2217	185.58	458.152	1.30379	Up	8.65974e-13	3.60765e-12	-	648	c318085	317438
XC0264	C06.07	cytochrome C5		1389	1131	414.743	291.819	-0.507142	Down	1.28581e-18	7.14226e-18	+	519	318359	318877
XC0265	C10.04	nuclease		1188	1285	101.1	94.4957	-0.0974608	Down	0.0931342	0.126134	+	1821	318979	320799
XC0266	C18.01	conserved hypothetical protein		26	47	10.4927	16.3903	0.643455	Up	0.0671604	0.0933866	-	384	c321392	321009
XC0267	C09.03	nitrile hydratase activator		136	118	15.8942	11.9167	-0.415514	Down	0.0217906	0.0332017	+	1326	321454	322779
XC0268	C18.01	conserved hypothetical protein		5821	1822	729.833	197.401	-1.88644	Down	0	0	-	1236	c324181	322946
XC0269	C03.01	integral membrane protein		142	196	24.9496	29.7582	0.254268	Up	0.110106	0.146438	-	882	c325160	324279
XC0270	C18.01	conserved hypothetical protein		953	1258	222.753	254.089	0.18989	Up	0.00213894	0.00378104	+	663	325221	325883
XC0271	C17	ATPase		958	1350	135.58	165.097	0.284168	Up	2.84344e-06	6.55437e-06	+	1095	325963	327057
XC0272	C18.01	conserved hypothetical protein		144	288	32.7687	56.6323	0.789306	Up	4.17754e-08	1.08119e-07	+	681	327054	327734
XC0273	C09.01	transcriptional regulator marR family		148	235	49.6437	68.1153	0.456369	Up	0.00240498	0.00421246	+	462	328019	328480
XC0274	C16.11	organic hydroperoxide resistance protein	ohr	178	277	64.2994	86.4652	0.427314	Up	0.00191848	0.00340991	+	429	328577	329005
XC0276	C07.02	lipase		157	194	39.3691	42.037	0.0945978	Up	0.545022	0.605165	+	618	329440	330057
XC0277	C18.01	conserved hypothetical protein		5048	5459	1561.44	1459.13	-0.0977695	Down	0.000521422	0.000984908	+	501	330561	331061
XC0278	C18.01	conserved hypothetical protein		787	685	402.51	302.738	-0.410954	Down	4.75098e-08	1.22658e-07	-	303	c331545	331243
XC0279	C06.07	oxidoreductase		1148	964	221.274	160.561	-0.462712	Down	1.83407e-13	8.85731e-13	-	804	c332512	331709
XC0280	C06.07	quinone oxidoreductase		1032	1038	155.421	135.083	-0.202331	Down	0.0014223	0.00256586	-	1029	c333608	332580
XC0281	C06.07	oxidoreductase	mocA	1640	1816	262.279	250.964	-0.0636259	Down	0.19513	0.245573	-	969	c334689	333721
XC0282	C18.01	conserved hypothetical protein		1586	1504	297.916	244.125	-0.287283	Down	3.13668e-08	8.19346e-08	+	825	334915	335739
XC0283	C13.01	pseudouridylate synthase		210	265	57.7011	62.9196	0.124909	Up	0.350856	0.412496	+	564	336383	336946
XC0284	C18.01	conserved hypothetical protein		9035	6240	3241.07	1934.28	-0.744673	Down	2.60926e-220	2.94923e-219	-	432	c337726	337295
XC0285	C13.01	ATP-dependent RNA helicase	hrpB	630	699	38.8811	37.2777	-0.0607537	Down	0.44214	0.503257	-	2511	c340633	338123
XC0286	C04.02	chemotaxis protein	tsr	312	334	24.4935	22.6578	-0.112392	Down	0.321282	0.382202	+	1974	340930	342903
XC0287	C18.01	conserved hypothetical protein		567	727	185.374	205.388	0.147912	Up	0.0672786	0.0934893	-	474	c343684	343211
XC0288	C18.01	conserved hypothetical protein		30	50	12.9141	18.5989	0.526271	Up	0.114831	0.152002	-	360	c344160	343801
XC0289	C17	monoxygenase		472	518	51.4383	48.7808	-0.0765291	Down	0.403248	0.465397	-	1422	c345551	344130
XC0290	C18.01	conserved hypothetical protein		206	224	64.8853	60.968	-0.0898399	Down	0.516616	0.578808	-	492	c346039	345548
XC0291	C18.01	conserved hypothetical protein		90	134	35.2202	45.3136	0.363542	Up	0.064243	0.0895071	-	396	c346431	346036
XC0292	C18.01	conserved hypothetical protein		256	535	44.5253	80.4072	0.852701	Up	0	0	-	891	c347318	346428
XC0293	C01.02	serine-pyruvate aminotransferase		701	880	86.4225	93.7489	0.117395	Up	0.108154	0.144297	-	1257	c348571	347315
XC0294	C12.06	N-carbamyl-L-amino acid amidohydrolase	amaB	545	756	66.3978	79.5891	0.261436	Up	0.0012191	0.00222115	-	1272	c349832	348561
XC0295	C09.01	transcriptional regulator lysR family		327	465	56.6832	69.6521	0.297246	Up	0.00418468	0.00709679	+	894	350145	351038
XC0296	C06.07	oxidoreductase		55	92	33.4246	48.3133	0.531508	Up	0.0298224	0.0444594	+	255	351078	351332
XC0297	C18.01	conserved hypothetical protein		19	26	6.21183	7.34537	0.241818	Up	0.592068	0.646506	-	474	c352062	351589
XC0298	C09.01	transcriptional regulator	opdE	266	264	34.4375	29.5344	-0.221583	Down	0.0768074	0.105444	+	1197	352897	354093
XC0299	C18.01	conserved hypothetical protein		145	222	29.4888	39.0137	0.403812	Up	0.00844594	0.013743	+	762	354521	355282
XC0300	C07.01	phospholipase		327	326	49.6812	42.7993	-0.215113	Down	0.0565984	0.079779	+	1020	355279	356298
XC0301	C02.10	gamma-glutamyltranspeptidase	ggt	508	527	49.7939	44.6373	-0.15772	Down	0.0785346	0.10757	-	1581	c357917	356337
XC0302	C12.03	Glu-tRNAGln amidotransferase A subunit	gatA	249	224	26.4115	20.5313	-0.363341	Down	0.00617376	0.0102798	-	1461	c359377	357917
XC0303	C05.02	nucleoside hydrolase		396	429	52.7213	49.3541	-0.0952171	Down	0.342466	0.40421	-	1164	c360677	359514
XC0304	C08.04	adenosine deaminase	add	288	278	28.5547	23.818	-0.261678	Down	0.0308652	0.0458842	-	1563	c362363	360801
XC0305	C11.07	xanthine/uracil permease	yieG	248	205	29.2483	20.8919	-0.485411	Down	0.000350216	0.000673591	-	1314	c363806	362493
XC0306	C18.02	hypothetical protein		6	7	7.04404	7.10139	0.0116981	Up	0.990286	0.992169	+
XC0307	C05.10	vanillate O-demethylase oxidoreductase	vanB	382	590	60.3446	80.5382	0.416448	Up	9.51728e-06	2.10078e-05	-	981	c365238	364258
XC0308	C05.10	vanillate O-demethylase oxygenase subunit	vanA	469	672	69.0222	85.4594	0.308179	Up	0.00036416	0.000699771	-	1053	c366287	365235
XC0309	C09.01	transcriptional regulator lysR family		128	231	21.6078	33.6968	0.641055	Up	4.28166e-05	9.01672e-05	+	918	366415	367332
XC0310	C11.06	type V secretory pathway protein	mttC	649	1039	124.628	172.409	0.468211	Up	5.95792e-11	1.77391e-10	+	807	367668	368474
XC0311	C18.01	conserved hypothetical protein		89	123	20.3425	24.2937	0.256087	Up	0.203894	0.25561	-	678	c369167	368490
XC0312	C09.01	transcriptional regulator lysR family		183	198	31.9361	29.8587	-0.0970375	Down	0.509534	0.571785	-	888	c370667	369780
XC0313	C11.07	MFS transporter	ynfM	183	157	21.0069	15.5735	-0.431773	Down	0.00583166	0.00974872	+	1350	370684	372033
XC0314	C18.01	conserved hypothetical protein		179	124	26.9576	16.1371	-0.740314	Down	9.25642e-06	2.04427e-05	-	1029	c373262	372234
XC0315	C17	TonB-dependent receptor		120	94	21.0127	14.2234	-0.562996	Down	0.0044326	0.00749012	-	885	c374215	373331
XC0316	C11.07	TonB-dependent receptor	fhuA	581	324	54.6672	26.3433	-1.05324	Down	4.15294e-27	2.59774e-26	-	1647	c375865	374219
XC0318	C09.01	SIR2-like regulatory protein		565	234	99.2714	35.5276	-1.48244	Down	4.85694e-44	3.47065e-43	+	882	376475	377356
XC0319	C06.07	FMN oxidoreductase	frp	1466	2719	206.907	331.609	0.680497	Up	2.73336e-12	1.02252e-11	+	1098	377438	378535
XC0320	C06.07	dehydrogenase		1005	1241	177.79	189.708	0.0936133	Up	0.126458	0.165574	+	876	378588	379463
XC0321	C18.01	conserved hypothetical protein		984	1059	388.013	360.846	-0.104722	Down	0.100976	0.135449	+	393	379820	380212
XC0322	C08.01	formyltetrahydrofolate deformylase	purU	630	1109	112.219	170.699	0.605141	Up	8.26672e-13	3.46102e-12	+	870	380413	381282
XC0323	C09.01	transcriptional regulator		225	282	37.9825	41.1363	0.115076	Up	0.374444	0.436696	-	918	c382290	381373
XC0324	C06.07	insect-type dehydrogenase		83	65	16.9465	11.4681	-0.563366	Down	0.0179043	0.0277517	+	759	382387	383145
XC0325	C09.01	conditioned medium factor	cmfA	1401	468	124.562	35.9557	-1.79257	Down	9.90418e-140	9.98948e-139	-	1743	c385503	383761
XC0326	C01.02	5,10-methylenetetrahydrofolate reductase	metF	131	157	23.2542	24.0827	0.0505034	Up	0.772094	0.813584	-	873	c386871	385999
XC0327	C09.01	transcriptional regulator metE/metH family	metR	384	416	65.6821	61.4871	-0.0952171	Down	0.349844	0.41142	-	906	c387892	386987
XC0328	C06.07	NADH-dependent FMN reductase	sflA	22618	22450	6022.48	5165.5	-0.22145	Down	1.22325e-59	9.63965e-59	+	582	388002	388583
XC0329	C18.01	conserved hypothetical protein		56266	50321	8548.5	6606.45	-0.371797	Down	0	0	+	1020	388753	389772
XC0330	C01.02	5-methyltetrahydropteroyltriglutamate-homocysteine methyltransferase	metE	56399	54875	8469.07	7120.55	-0.250215	Down	7.11242e-184	7.66904e-183	+	1032	389765	390796
XC0331	C18.01	conserved hypothetical protein		3021	2341	486.148	325.532	-0.578596	Down	1.55629e-48	1.13912e-47	+	963	391237	392199
XC0332	C18.01	conserved hypothetical protein		648	584	69.736	54.3087	-0.36072	Down	1.15136e-05	2.52293e-05	-	1440	c393837	392398
XC0333	C06.07	oxidoreductase		221	277	38.5677	41.772	0.115145	Up	0.378482	0.440552	-	888	c395489	394602
XC0334	C18.01	conserved hypothetical protein		2928	1834	1057.69	572.481	-0.885616	Down	2.0989e-97	1.93209e-96	+	429	395626	396054
XC0335	C18.01	conserved hypothetical protein		9	8	2.78387	2.13831	-0.380619	Down	0.583274	0.639055	+	501	396723	397223
XC0336	C04.02	chemotaxis protein	tsr	215	177	18.4181	13.1025	-0.491282	Down	0.000763986	0.00141893	+	1809	397523	399331
XC0337	C18.01	conserved hypothetical protein		100	185	28.2275	45.1251	0.676831	Up	0.000123531	0.000248239	-	549	c399899	399351
XC0338	C18.01	conserved hypothetical protein		232	365	95.1131	129.306	0.443077	Up	0.000228606	0.000447656	-	378	c400273	399896
XC0339	C18.01	conserved hypothetical protein		613	763	245.467	264.017	0.105102	Up	0.179738	0.227629	-	387	c400894	400508
XC0340	C18.01	conserved hypothetical protein		574	1602	112.313	270.867	1.27006	Up	7.6139e-13	3.2294e-12	-	792	c401983	401192
XC0341	C17	AttT protein	attT	240	594	81.0294	173.298	1.09673	Up	0	0	-	459	c402507	402049
XC0342	C18.01	conserved hypothetical protein		91	173	35.08	57.6287	0.716139	Up	9.62164e-05	0.000195871	-	402	c403127	402726
XC0343	C18.01	conserved hypothetical protein		280	533	95.1563	156.524	0.718014	Up	5.68524e-12	1.9361e-11	-	456	c403720	403265
XC0344	C18.01	conserved hypothetical protein		1819	3396	301.163	485.86	0.689997	Up	1.23679e-13	6.06314e-13	-	936	c404658	403723
XC0345	C18.01	xanthomonadin biosynthesis related protein 1		10	18	10.9907	17.0951	0.637303	Up	0.272472	0.331145	+	141	405363	405503
XC0346	C18.01	conserved hypothetical protein
XC0347	C18.01	conserved hypothetical protein		626	1309	219.978	397.484	0.853536	Up	0	0	-	441	c407068	406628
XC0348	C18.01	xanthomonadin biosynthesis related protein 1	pigH	141	212	82.7674	107.535	0.377675	Up	0.0156218	0.024375	+	264	408163	408426
XC0349	C18.01	xanthomonadin biosynthesis related protein	pig	153	243	101.326	139.062	0.45673	Up	0.00200934	0.00356389	+	234	409050	409283
XC0350	C18.01	conserved hypothetical protein		126	217	43.6825	65.0087	0.573577	Up	0.000330606	0.000637327	-	447	c409809	409363
XC0351	C18.01	conserved hypothetical protein		4029	4650	748.644	746.631	-0.00388539	Down	0.899606	0.925058	-	834	c411376	410543
XC0352	C18.01	xanthomonadin biosynthesis related protein 1		190	300	99.1383	135.264	0.448269	Up	0.000736942	0.00137051	+	297	411490	411786
XC0353	C18.01	xanthomonadin biosynthesis related protein		297	437	174.34	221.665	0.346476	Up	0.00133619	0.00242087	+	264	413024	413287
XC0354	C18.01	conserved hypothetical protein
XC0355	C10.03	site-specific recombinase		175	402	27.5605	54.7079	0.989146	Up	4.33876e-13	1.96479e-12	+	984	413830	414813
XC0356	C01.02	dihydroxy-acid dehydratase	ilvD	2368	3933	199.547	286.392	0.521267	Up	0	0	-	1839	c416919	415081
XC0357	C12.06	proteinase inhibitor		146	140	84.7395	70.2159	-0.271236	Down	0.111435	0.147925	+	267	417331	417597
XC0358	C18.02	hypothetical protein		11	6	8.87842	4.18474	-1.08516	Down	0.135485	0.176026	-	192	c417861	417670
XC0359	C18.01	conserved hypothetical protein		131	124	22.632	18.5118	-0.289921	Down	0.108172	0.144274	-	897	c418898	418002
XC0360	C17	transferase		352	501	97.2353	119.59	0.298541	Up	0.0028322	0.00492191	-	561	c419540	418980
XC0361	C11.07	MFS transporter	vanK	219	111	25.8872	11.3381	-1.19107	Down	2.69288e-13	1.27135e-12	+	1311	420413	421723
XC0362	C18.01	conserved hypothetical protein		88	76	10.9801	8.19428	-0.422198	Down	0.0610526	0.0854007	+	1242	421872	423113
XC0363	C09.01	transcriptional regulator marR family		457	490	148.471	137.561	-0.110107	Down	0.239844	0.295581	+	477	423866	424342
XC0364	C18.01	conserved hypothetical protein		29	33	10.9345	10.752	-0.0242812	Down	0.938004	0.954071	+	411	424465	424875
XC0365	C07.01	3-alpha-hydroxysteroid dehydrogenase	drb0080	114	108	23.0032	18.8314	-0.288697	Down	0.13545	0.176035	+	768	424908	425675
XC0366	C05.10	benzaldehyde dehydrogenase II	xylC	416	562	42.6369	49.7741	0.223292	Up	0.016552	0.0257503	+	1512	425682	427193
XC0367	C09.01	PobR regulator	pobR	169	247	29.197	36.8743	0.336793	Up	0.0190318	0.0293375	-	897	c428117	427221
XC0368	C05.10	P-hydroxybenzoate hydroxylase	pobA	125	85	16.3469	9.60549	-0.767088	Down	0.000133199	0.000266524	+	1185	428211	429395
XC0369	C18.01	conserved hypothetical protein		226	254	49.2587	47.8391	-0.0421886	Down	0.746126	0.79017	+	711	429414	430124
XC0370	C05.05	glycerol kinase	glpK	982	1114	101.453	99.4519	-0.02874	Down	0.647664	0.70068	-	1500	c431739	430240
XC0371	C11.03	glycerol uptake facilitator protein	glpF	577	537	108.384	87.1644	-0.314344	Down	0.000276936	0.000539539	-	825	c432631	431807
XC0372	C05.10	glycerol-3-phosphate dehydrogenase	glpD	604	885	61.2974	77.611	0.340435	Up	6.95864e-06	1.55472e-05	-	1527	c434342	432816
XC0373	C09.01	glycerol-3-phosphate regulon repressor	glpR	763	796	151.591	136.659	-0.149609	Down	0.0406278	0.0591664	-	780	c435470	434691
XC0374	C05.10	phenoxybenzoate dioxygenase beta subunit	pobB	492	450	77.4844	61.2402	-0.339428	Down	0.000306194	0.000593524	-	984	c436730	435747
XC0375	C05.10	vanillate O-demethylase oxygenase subunit	vanA	1316	1224	189.358	152.189	-0.31525	Down	3.6866e-08	9.58834e-08	-	1077	c437954	436878
XC0376	C06.06	glutaconate CoA transferase subunit A	gctA	128	121	22.9583	18.7539	-0.291831	Down	0.110059	0.146421	+	864	438208	439071
XC0377	C06.06	glutaconate CoA transferase subunit B	gctB	93	85	18.2663	14.4265	-0.340462	Down	0.115082	0.152143	+	789	439068	439856
XC0378	C05.10	beta-ketoadipyl CoA thiolase	pcaF	116	84	14.8688	9.30405	-0.676358	Down	0.00098122	0.00180254	+	1209	439853	441061
XC0379	C05.10	protocatechuate 3,4-dioxygenase beta chain	pcaH	177	193	37.1673	35.0203	-0.0858428	Down	0.564884	0.623606	+	738	441134	441871
XC0380	C05.10	protocatechuate 3,4-dioxygenase alpha chain	pcaG	100	69	27.4767	16.3828	-0.746026	Down	0.000854426	0.00157855	+	564	441876	442439
XC0381	C05.10	3-carboxy-cis,cis-muconate cycloisomerase	pcaB	480	626	54.9778	61.9577	0.172434	Up	0.04876	0.0698275	+	1353	442673	444025
XC0382	C05.10	b-ketoadipate enol-lactone hydrolase	catD	330	379	65.3125	64.8181	-0.0109625	Down	0.916782	0.938372	+	783	444035	444817
XC0383	C05.10	4-Carboxymuconolactone decarboxylase	pcaC	176	228	67.3445	75.3874	0.162764	Up	0.262572	0.320499	+	405	444845	445249
XC0384	C07.02	hydrolase		123	108	22.9376	17.4037	-0.398321	Down	0.035926	0.0528117	+	831	445831	446661
XC0385	C09.01	transcriptional regulator	pcaR	194	176	34.9175	27.3734	-0.351176	Down	0.0192098	0.0296011	-	861	c447537	446677
XC0386	C18.01	conserved hypothetical protein		1320	1305	238.414	203.677	-0.227182	Down	5.49638e-05	0.00011483	+	858	447689	448546
XC0387	C07.02	lipase		148	178	23.6691	24.5989	0.0555858	Up	0.733454	0.779491	+	969	448834	449802
XC0388	C18.01	conserved hypothetical protein		982	902	214.036	169.885	-0.33329	Down	5.373e-07	1.30638e-06	-	711	c450596	449886
XC0389	C10.01	glucose inhibited division protein A	gidA	1781	1688	144.882	118.658	-0.288067	Down	4.12504e-09	1.12419e-08	-	1905	c452832	450928
XC0390	C18.01	conserved hypothetical protein		3073	2565	1011.08	729.265	-0.471383	Down	1.68201e-34	1.12561e-33	-	471	c453855	453385
XC0391	C01.02	threonine dehydratase	ilvA	807	1029	130.271	143.537	0.139908	Up	0.0391016	0.0572007	+	960	454013	454972
XC0392	C18.01	conserved hypothetical protein		202	247	50.6532	53.5214	0.0794614	Up	0.564784	0.623659	+	618	454957	455574
XC0393	C18.01	conserved hypothetical protein		636	911	234.667	290.461	0.30773	Up	3.37902e-05	7.16597e-05	+	420	455618	456037
XC0394	C01.02	aspartyl/asparaginyl beta-hydroxylase	aspH	1367	2151	233.822	317.93	0.4433	Up	2.03016e-12	7.78813e-12	-	906	c457102	456197
XC0395	C02.01	biotin synthesis protein	bioC	561	1076	98.2345	162.813	0.728911	Up	3.38174e-13	1.55819e-12	-	885	c458262	457378
XC0396	C06.07	oxidoreductase		604	777	117.295	130.388	0.152672	Up	0.05103	0.0725852	-	798	c459156	458359
XC0397	C02.01	biotin biosynthesis protein	bioH	69	81	14.0326	14.2347	0.0206312	Up	0.937006	0.953286	-	762	c460695	459934
XC0398	C18.01	conserved hypothetical protein		20	19	9.22433	7.5724	-0.284695	Down	0.533716	0.594491	-	336	c461062	460727
XC0399	C02.01	8-amino-7-oxononanoate synthase	bioF	467	768	60.0086	85.2772	0.506989	Up	1.40924e-09	3.92428e-09	-	1206	c462300	461095
XC0400	C02.01	biotin synthase	bioB	2474	2978	370.428	385.304	0.056804	Up	0.147965	0.190888	-	1035	c463434	462400
XC0401	C03.02	competence protein F	comF	31	30	6.56289	5.48819	-0.258	Down	0.48149	0.54408	+	732	463478	464209
XC0402	C02.11	hydroxybenzoate octaprenyltransferase	ubiA	762	856	130.338	126.522	-0.0428745	Down	0.549364	0.609024	-	906	c465511	464606
XC0403	C15.01	phage-related integrase	int	117	153	40.5623	45.8356	0.176329	Up	0.322422	0.383234	+	447	466012	466458
XC0405	C11.07	TonB-dependent receptor	fhuA	556	497	40.3383	31.1583	-0.372533	Down	2.81416e-05	6.0043e-05	-	2136	c470219	468084
XC0406	C18.01	conserved hypothetical protein		152	157	65.9811	58.8912	-0.164001	Down	0.31631	0.377566	-	357	c470632	470276
XC0407	C16.11	superoxidase dismutase	sodM	1197	1033	263.117	196.214	-0.423277	Down	4.47098e-12	1.57211e-11	-	705	c471408	470704
XC0408	C18.01	conserved hypothetical protein		230	196	93.5507	68.889	-0.441475	Down	0.00160511	0.00287596	+	381	471463	471843
XC0409	C11.04	TonB-dependent receptor truncated and shifted	bfeA	1240	1229	73.625	63.0566	-0.22355	Down	0.000118477	0.000238881	+	2610	473117	475726
XC0410	C15.03	IS1478 transposase	IS1478									+
XC0411	C16.14	isopenicillin N epimerase	nifS	235	168	28.1001	17.3589	-0.694894	Down	1.53628e-06	3.61035e-06	+	1296	477301	478596
XC0412	C15.03	IS1404 transposase ORFA	IS1404	6	10	3.52202	5.07242	0.526271	Up	0.505498	0.568618	+	264
XC0413	C15.03	IS1404 transposase ORFB	IS1404	204	164	30.8125	21.405	-0.525568	Down	0.000489464	0.000928704	+	1026	478832	479857
XC0414	C18.01	conserved hypothetical protein		9110	4180	3889.16	1542.02	-1.33464	Down	0	0	-	363	c480627	480265
XC0415	C18.01	conserved hypothetical protein		775	904	48.7027	49.0901	0.0114322	Up	0.873314	0.902646	+	2466	481158	483623
XC0416	C03.03	phosphoglycerol transferase I	mdoB	644	708	47.321	44.9548	-0.0740056	Down	0.345256	0.406819	-	2109	c486760	484652
XC0417	C11.07	ABC transporter substrate binding protein		5337	3652	479.46	283.505	-0.758037	Down	4.84464e-135	4.84005e-134	-	1725	c489319	487595
XC0418	C18.01	conserved hypothetical protein		627	731	98.4452	99.1789	0.0107117	Up	0.89363	0.919811	+	987	489560	490546
XC0419	C18.01	conserved hypothetical protein		1558	926	168.369	86.4731	-0.961305	Down	3.022e-60	2.39038e-59	+	1434	490633	492066
XC0420	C14.02	conserved hypothetical protein		362	354	34.5648	29.2081	-0.242935	Down	0.0242002	0.0365823	-	1623	c493685	492063
XC0421	C04.04	glycogen synthase	glgA	3984	4165	433.26	391.398	-0.146595	Down	4.5776e-06	1.04151e-05	+	1425	494333	495757
XC0422	C04.04	1,4-alpha-glucan branching enzyme	glgB2	5738	5246	406.032	320.777	-0.340024	Down	5.12822e-35	3.44826e-34	+	2190	495799	497988
XC0423	C05.09	maltooligosyltrehalose trehalohydrolase		4326	3100	381.34	236.136	-0.69146	Down	9.2981e-94	8.44845e-93	+	1758	497991	499748
XC0424	C04.04	4-alpha-glucanotransferase		2395	1408	192.107	97.5921	-0.977073	Down	4.32858e-94	3.94153e-93	+	1932	499745	501676
XC0425	C05.09	maltooligosyltrehalose synthase	glgY	4416	2136	261.299	109.216	-1.25852	Down	3.6916e-258	4.4468e-257	+	2619	501673	504291
XC0426	C18.01	conserved hypothetical protein		319	149	261.561	105.571	-1.30894	Down	1.98476e-21	1.15417e-20	+	189	504288	504476
XC0427	C05.09	glycogen debranching enzyme	glgX	7284	3915	521.864	242.379	-1.10641	Down	0	0	+	2163	504519	506681
XC0428	C18.01	conserved hypothetical protein		1138	568	258.964	111.692	-1.21323	Down	3.07514e-64	2.49803e-63	+	681	506650	507330
XC0429	C07.01	3-oxoacyl-[ACP] reductase		402	504	82.0783	88.9217	0.115534	Up	0.232012	0.286515	-	759	c508933	508175
XC0430	C18.01	conserved hypothetical protein		354	335	38.176	31.2181	-0.290283	Down	0.00825578	0.0134595	+	1437	509236	510672
XC0431	C16.04	VirK protein	virK	147	35	52.7324	10.8493	-2.28108	Down	1.5004e-21	8.76134e-21	+	432	510995	511426
XC0432	C03.02	outer membrane protein	oprN	78	56	8.20609	5.09101	-0.688742	Down	0.0060496	0.0100811	-	1473	c513093	511621
XC0433	C09.01	transcriptional regulator tetR/acrR family	ameR	424	628	105.299	134.77	0.356006	Up	7.90436e-05	0.000162007	+	624	513178	513801
XC0434	C11.07	component of multidrug efflux system	mexE	88	117	12.2198	14.0391	0.200239	Up	0.32865	0.389867	+	1116	513876	514991
XC0435	C11.07	cation efflux system protein		458	330	22.9028	14.2597	-0.683576	Down	3.71888e-11	1.12312e-10	+	3099	514988	518086
XC0436	C06.07	oxidoreductase		81	46	15.5545	7.63314	-1.02698	Down	8.32448e-05	0.000170204	+	807	518218	519024
XC0437	C18.01	conserved hypothetical protein		54	82	42.9144	56.3116	0.39197	Up	0.121775	0.159939	+	195	519345	519539
XC0438	C13.01	ATP-dependent RNA helicase	rhlE	423	630	50.6974	65.2471	0.364	Up	5.42134e-05	0.000113375	-	1293	c521268	519976
XC0441	C06.10	dihydrolipoamide acyltransferase	pdhB	959	616	98.4858	54.6651	-0.849295	Down	6.22956e-31	4.04059e-30	-	1509	c524983	523475
XC0442	C18.01	conserved hypothetical protein		233	112	94.0305	39.0576	-1.26753	Down	2.37422e-15	1.24654e-14	-	384	c525363	524980
XC0443	C06.10	pyruvate dehydrogenase E1 beta subunit	pdhB	1533	630	241.43	85.7362	-1.49363	Down	1.05291e-117	1.01348e-116	-	984	c526348	525365
XC0444	C06.10	pyruvate dehydrogenase E1 alpha subunit	pdhA	2195	982	312.357	120.754	-1.37112	Down	1.64429e-147	1.6826e-146	-	1089	c527516	526428
XC0445	C03.02	nuclease		903	1224	39.0667	45.7588	0.228111	Up	0.000301822	0.000585857	-	3582	c531275	527694
XC0446	C02.16	tryptophan 2,3-dioxygenase		218	240	37.6624	35.8293	-0.071988	Down	0.591306	0.645841	+	897	531928	532824
XC0447	C11.01	di-tripeptide transporter	yhiP	1707	1918	173.92	168.864	-0.0425546	Down	0.37472	0.436897	+	1521	533234	534754
XC0448	C17	conserved hypothetical protein		759	1068	199.021	241.993	0.282046	Up	3.56646e-05	7.5445e-05	+	591	534766	535356
XC0449	C09.01	transcriptional regulator marR/emrR family		438	433	138.806	118.576	-0.227258	Down	0.0200548	0.0307906	-	489	c536334	535846
XC0450	C05.10	4-hydroxyphenylpyruvate dioxygenase		1782	1017	257.847	127.16	-1.01987	Down	1.47751e-75	1.26097e-74	+	1071	536502	537572
XC0451	C18.01	conserved hypothetical protein		120	86	47.3187	29.3039	-0.69132	Down	0.00063168	0.00118258	+	393	537850	538242
XC0452	C05.10	homogentisate 1,2-dioxygenase	hmgA	668	556	75.6719	54.4262	-0.475458	Down	8.5733e-09	2.31402e-08	+	1368	538279	539646
XC0453	C18.01	conserved hypothetical protein		66	52	12.4428	8.47131	-0.554649	Down	0.037389	0.0547714	+	666	540968	541633
XC0454	C18.01	conserved hypothetical protein		292	202	67.9443	40.6159	-0.742307	Down	1.36442e-08	3.64536e-08	-	822	c541022	540201
XC0455	C18.01	conserved hypothetical protein		227	265	83.1629	83.8928	0.0126058	Up	0.926602	0.945668	-	423	c542170	541748
XC0456	C16.14	PhaF protein	phaF	89	108	48.3938	50.7455	0.0684598	Up	0.7461	0.790341	-	285	c542451	542167
XC0457	C16.14	PhaE protein	phaE	161	167	49.211	44.109	-0.157907	Down	0.320222	0.381264	-	507	c542954	542448
XC0458	C16.14	PhaD protein	phaD	480	525	47.6827	45.0665	-0.0814113	Down	0.370422	0.432484	-	1560	c544510	542951
XC0459	C16.14	PhaC protein	phaC	157	199	64.3653	70.4986	0.13131	Up	0.396736	0.45939	-	378	c544884	544507
XC0460	C06.07	NADH dehydrogenase subunit 5	ndhF	1015	1296	55.6003	61.3467	0.141892	Up	0.0188707	0.029121	-	2829	c547709	544881
XC0461	C18.01	conserved hypothetical protein		298	292	49.3384	41.7759	-0.240038	Down	0.0431754	0.062488	+	936	547841	548776
XC0462	C18.01	conserved hypothetical protein		320	281	102.037	77.4264	-0.398196	Down	0.000720892	0.00134185	-	486	c549309	548824
XC0464	C18.01	conserved hypothetical protein		4141	3152	1137.81	748.387	-0.604406	Down	4.34532e-71	3.61339e-70	-	564	c552286	551723
XC0465	C18.01	conserved hypothetical protein		2920	3141	892.522	829.619	-0.105439	Down	0.00447736	0.00755969	-	507	c552872	552366
XC0466	C18.01	conserved hypothetical protein		249	264	98.9416	90.648	-0.126302	Down	0.320418	0.38139	+	390	553250	553639
XC0467	C08.01	phosphoribosylaminoimidazole-succinocarboxamide synthase	purC	2483	3392	412.42	486.848	0.239358	Up	2.80646e-10	8.049e-10	-	933	c554898	553966
XC0468	C18.01	conserved hypothetical protein		448	569	210.382	230.896	0.134236	Up	0.14112	0.182727	+	330	555228	555557
XC0469	C06.04	D-ribulose-5-phosphate 3-epimerase	rpe or dod	524	640	120.839	127.535	0.0778108	Up	0.361286	0.422754	+	672	557121	557792
XC0470	C03.01	membrane protein		1048	524	193.342	83.5355	-1.21069	Down	4.13744e-59	3.23626e-58	-	840	c556811	555972
XC0471	C03.04	N-acetyltransferase		161	129	50.7113	35.111	-0.530384	Down	0.00179036	0.00319296	+	492	557789	558280
XC0472	C18.01	conserved hypothetical protein		1437	1180	239.452	169.91	-0.494968	Down	1.93758e-18	1.07203e-17	+	930	558653	559582
XC0473	C01.04	anthranilate synthase component I	trpE	678	2182	71.1849	197.965	1.4756	Up	7.35856e-13	3.14005e-12	+	1476	560065	561540
XC0474	C01.03	threonine aldolase		373	1094	53.9714	136.788	1.34167	Up	4.95604e-13	2.22047e-12	+	1071	561540	562610
XC0475	C18.01	conserved hypothetical protein		43	72	18.2067	26.3433	0.532966	Up	0.054544	0.0772447	+	366	562624	562989
XC0476	C10.05	type I restriction-modification system endonuclease	hsdR	1808	3198	93.8638	143.467	0.612081	Up	2.21934e-12	8.45998e-12	+	2985	563114	566098
XC0477	C17	putative restriction modification system specificity subunit		474	909	56.8099	94.1422	0.728699	Up	9.72334e-13	3.9684e-12	+	1293	566095	567387
XC0478	C13.02	anticodon nuclease		495	786	69.6726	95.5992	0.456406	Up	2.64386e-08	6.94054e-08	+	1101	567384	568484
XC0479	C17	DNA-binding protein		559	1149	85.685	152.191	0.828764	Up	8.7419e-13	3.63112e-12	+	1011	568481	569491
XC0480	C10.05	type I site-specific deoxyribonuclease		1082	2373	103.696	196.52	0.922317	Up	3.0751e-12	1.12834e-11	+	1617	569488	571104
XC0481	C01.04	anthranilate synthase component II	trpG	297	572	79.4918	132.293	0.734858	Up	7.79598e-13	3.28679e-12	+	579	571250	571828
XC0482	C18.01	conserved hypothetical protein		193	338	47.2496	71.5043	0.597728	Up	3.24434e-06	7.4257e-06	+	633	571952	572584
XC0483	C01.04	anthranilate synthase component II	trpD	558	824	83.3069	106.304	0.351685	Up	7.77004e-06	1.72959e-05	+	1038	572709	573746
XC0484	C01.04	indole-3-glycerol phosphate synthase	trpC	491	544	95.3505	91.2883	-0.0628107	Down	0.482836	0.545455	+	798	573870	574667
XC0485	C18.01	conserved hypothetical protein		434	556	93.8026	103.842	0.146696	Up	0.112645	0.14939	+	717	574660	575376
XC0486	C16.15	CAP-like protein	clp	2375	2936	531.098	567.338	0.0952302	Up	0.0167228	0.0260064	-	693	c576405	575713
XC0487	C05.08	S-adenosyl methionine decarboxylase proenzyme	speD	2909	4229	567.049	712.344	0.329099	Up	0	0	+	795	576543	577337
XC0488	C12.05	SugE protein	sugE	87	131	42.8009	55.6903	0.379785	Up	0.056667	0.0798223	+	315	577500	577814
XC0489	C02.11	ubiquinone biosynthesis protein		1907	1706	451.874	349.317	-0.371381	Down	1.05228e-14	5.40365e-14	-	654	c578781	578128
XC0490	C12.01	50S ribosomal protein L13		10656	17960	3849.29	5606.19	0.542427	Up	0	0	+	429	578965	579393
XC0491	C12.01	30S ribosomal protein S9	rpsI	2271	5510	895.507	1877.49	1.06803	Up	0	0	+	393	579396	579788
XC0492	C05.02	(di)nucleoside polyphosphate hydrolase	di	769	807	192.833	174.865	-0.141109	Down	0.0521998	0.0741241	+	618	580931	581548
XC0493	C06.07	bacterioferritin-associated ferredoxin		324	535	239.095	341.156	0.512851	Up	3.32022e-07	8.14787e-07	+	210	581628	581837
XC0494	C11.04	bacterioferritin	bfr	5665	3984	1863.9	1132.71	-0.718553	Down	1.35202e-130	1.33492e-129	+	471	582061	582531
XC0495	C14.01	two-component system sensor protein		1260	2292	84.7486	133.214	0.652489	Up	2.2855e-12	8.68861e-12	-	2304	c585144	582841
XC0496	C14.01	two-component system regulatory protein		1947	4012	166.239	296.008	0.832374	Up	0	0	-	1815	c586959	585145
XC0497	C18.01	conserved hypothetical protein		244	293	60.3068	62.5776	0.0533252	Up	0.672996	0.724368	-	627	c587762	587136
XC0498	C18.01	conserved hypothetical protein		337	230	70.7649	41.734	-0.761809	Down	4.38974e-10	1.24627e-09	+	738	587889	588626
XC0499	C18.01	conserved hypothetical protein		895	1174	306.175	347.047	0.180779	Up	0.00468496	0.00790388	+	453	588630	589082
XC0500	C18.01	conserved hypothetical protein		1537	1661	615.47	574.748	-0.0987594	Down	0.0530568	0.0752396	+	387	589162	589548
XC0501	C05.02	NADH pyrophosphatase	nudC	580	691	99.8688	102.815	0.0419385	Up	0.607644	0.661971	+	900	589625	590524
XC0502	C03.01	transmembrane protein		370	476	64.137	71.2998	0.152742	Up	0.126962	0.166079	+	894	590661	591554
XC0503	C18.01	conserved hypothetical protein		377	692	142.149	225.467	0.665513	Up	7.776e-13	3.28493e-12	-	411	c592388	591978
XC0504	C03.01	transmembrane protein		1611	4991	723.637	1937.26	1.42068	Up	0	0	-	345	c592732	592388
XC0505	C07.02	2-acylglycerophosphoethanolamine acyltransferase	aas	880	1066	70.9166	74.233	0.0659377	Up	0.31651	0.377591	-	1923	c594989	593067
XC0506	C09.01	transcriptional regulator lysR family		63	92	10.8118	13.6433	0.335588	Up	0.156204	0.200047	-	903	c595959	595057
XC0507	C11.03	MFS transporter		71	71	9.23827	7.98299	-0.210694	Down	0.38193	0.444075	+	1191	596060	597250
XC0508	C18.01	conserved hypothetical protein		850	866	58.7003	51.679	-0.18379	Down	0.00832634	0.0135588	-	2244	c599805	597562
XC0509	C08.01	phosphoribosylamine-glycine ligase	purD	634	1142	75.8104	117.999	0.638314	Up	7.47846e-13	3.18155e-12	-	1296	c601188	599893
XC0510	C08.01	bifunctional purine biosynthesis protein	purH	1536	2310	150.273	195.288	0.37802	Up	4.18398e-12	1.48732e-11	-	1584	c603483	601900
XC0511	C07.01	CDP-alcohol phosphatidyltransferase	pgsA	132	176	33.2616	38.3227	0.204343	Up	0.220244	0.274232	+	615	603559	604173
XC0512	C18.01	conserved hypothetical protein		225	226	19.7664	17.1565	-0.204297	Down	0.132177	0.172153	+	1764	604228	605991
XC0513	C18.01	conserved hypothetical protein		92	76	10.6795	7.62345	-0.486329	Down	0.0291706	0.0435802	+	1335	605988	607322
XC0514	C18.01	conserved hypothetical protein		29	29	10.1218	8.74649	-0.210694	Down	0.573422	0.630719	+	444	607319	607762
XC0515	C18.01	conserved hypothetical protein		102	81	9.84848	6.75817	-0.54327	Down	0.0110807	0.0176754	+	1605	607663	609267
XC0516	C07.01	CDP-diacylglycerol-glycerol-3-phosphate 3-phosphatidyltransferase-related protein	pgsA	37	32	8.57077	6.40535	-0.420148	Down	0.226278	0.280173	+	669	609246	609914
XC0517	C03.04	acyltransferase		42	58	10.2823	12.27	0.254969	Up	0.38925	0.451466	+	633	609911	610543
XC0518	C05.03	phosphatidate cytidiltransferase	cdsA	234	296	38.8668	42.4844	0.128394	Up	0.31076	0.371783	+	933	610582	611514
XC0519	C17	ice nucleation protein		930	548	36.0122	18.3368	-0.973749	Down	1.98865e-37	1.36327e-36	+	4002	612536	616537
XC0520	C10.02	DNA-binding protein	fis	358	474	203.219	232.506	0.194233	Up	0.0544428	0.0771273	-	273	c617224	616952
XC0521	C18.01	conserved hypothetical protein		728	594	87.4553	61.6617	-0.50417	Down	2.27306e-10	6.53699e-10	-	1290	c618629	617340
XC0522	C09.01	transcriptional regulator pbsX family		446	497	182.847	176.069	-0.0544922	Down	0.560774	0.619555	-	378	c619292	618915
XC0523	C18.01	conserved hypothetical protein		30	25	8.70611	6.26928	-0.473729	Down	0.223926	0.277995	+	534	619402	619935
XC0524	C12.02	ribosomal protein L11 methyltransferase	prmA	654	961	110.043	139.728	0.344551	Up	2.16324e-06	5.04158e-06	-	921	c620857	619937
XC0525	C18.01	conserved hypothetical protein		137	150	23.0518	21.8097	-0.0799077	Down	0.636038	0.69005	+	921	621323	622243
XC0526	C18.01	conserved hypothetical protein		534	628	226.102	229.772	0.0232305	Up	0.786692	0.826693	+	366	622240	622605
XC0527	C07.01	biotin carboxylase subunit of acetyl CoA carboxylase	accC	2108	3150	238.797	308.35	0.368783	Up	0	0	-	1368	c624606	623239
XC0528	C18.01	conserved hypothetical protein		666	622	266.69	215.228	-0.309302	Down	0.000119641	0.000240997	-	387	c625035	624649
XC0529	C07.01	biotin carboxyl carrier protein of acetyl-CoA	bccP	696	564	223.309	156.369	-0.514086	Down	2.75404e-10	7.90404e-10	-	483	c625535	625053
XC0530	C01.04	catabolic dehydroquinase	aroQ	588	471	203.852	141.102	-0.530783	Down	2.3281e-09	6.41102e-09	-	447	c626061	625615
XC0531	C06.07	c-type cytochrome biogenesis protein		1453	2055	97.6028	119.284	0.289409	Up	4.13602e-09	1.12645e-08	-	2307	c629197	626891
XC0532	C16.14	periplasmic divalent cation tolerance protein	cutA OR CycY OR CutA1	430	511	200.11	205.492	0.0382923	Up	0.687456	0.73786	-	333	c629535	629203
XC0533	C13.02	ribonuclease		860	796	74.4127	59.5164	-0.322263	Down	5.51366e-06	1.24508e-05	-	1791	c631926	630136
XC0534	C12.05	10kDa chaperonin	groES	7388	6272	3975.38	2916.3	-0.446953	Down	4.25424e-73	3.58002e-72	+	288	632199	632486
XC0535	C12.05	60kDa chaperonin	groEL	59751	66670	5642.62	5440.53	-0.0526194	Down	9.65116e-11	2.82761e-10	+	1641	632632	634272
XC0536	C10.04	helicase		2272	2134	121.243	98.4049	-0.301097	Down	4.35734e-12	1.54245e-11	+	2904	634435	637338
XC0537	C10.04	ATP-dependent DNA helicase		866	953	101.901	96.9005	-0.0725851	Down	0.283214	0.343408	+	1317	637335	638651
XC0538	C18.01	conserved hypothetical protein		3402	4885	194.397	241.209	0.311281	Up	0	0	+	2712	638897	641608
XC0539	C18.01	conserved hypothetical protein		678	743	220.27	208.588	-0.0786174	Down	0.304094	0.364947	+	477	641646	642122
XC0540	C18.01	conserved hypothetical protein		321	391	121.034	127.395	0.073901	Up	0.498768	0.561797	+	411	642122	642532
XC0541	C18.01	conserved hypothetical protein		1813	1468	132.841	92.9468	-0.515221	Down	1.82397e-24	1.1017e-23	-	2115	c644886	642772
XC0542	C16.07	conserved hypothetical protein		2735	1576	214.711	106.912	-1.00597	Down	2.09294e-112	1.98288e-111	-	1974	c647233	645260
XC0543	C18.01	conserved hypothetical protein		1470	3626	78.9342	168.248	1.09187	Up	3.64154e-12	1.3201e-11	+	2886	647667	650552
XC0544	C18.01	conserved hypothetical protein		178	177	20.2976	17.4411	-0.218822	Down	0.152394	0.195644	-	1359	c651982	650624
XC0545	C15.03	ISxcd1 transposase	ISxcd1									+
XC0546	C15.03	IS1477 transposase	IS1477	44	30	6.47543	3.81515	-0.763235	Down	0.024286	0.0366857	+	1053
XC0547	C18.01	conserved hypothetical protein		28	42	13.9075	18.0266	0.374268	Up	0.293486	0.354233	+	312	653581	653892
XC0548	C01.04	phospho-2-dehydro-3-deoxyheptonate aldolase, phe-sensitive	aroG	382	852	55.1193	106.232	0.946586	Up	7.645e-13	3.23283e-12	+	1074	654079	655152
XC0549	C18.01	conserved hypothetical protein		56	64	27.8149	27.4691	-0.0180492	Down	0.93871	0.954099	-	312	c656269	655958
XC0550	C17	CoA tranferase		681	883	69.6592	78.0489	0.164064	Up	0.0256536	0.0386408	-	1515	c657960	656446
XC0551	C18.01	conserved hypothetical protein		590	505	41.4656	30.6691	-0.435126	Down	6.18188e-07	1.49528e-06	+	2205	658098	660302
XC0552	C18.01	conserved hypothetical protein		416	403	26.3346	22.0451	-0.256498	Down	0.0109335	0.0174605	+	2448	660676	663123
XC0553	C08.05	gluconolactonase precursor	GNL	358	227	60.4345	33.1133	-0.867962	Down	6.18626e-13	2.67775e-12	-	918	c664251	663334
XC0554	C18.02	hypothetical protein		52	20	17.2188	5.72273	-1.58921	Down	9.76838e-06	2.1517e-05	+	468	664716	665183
XC0555	C18.01	conserved hypothetical protein		400	243	119.436	62.6986	-0.929738	Down	7.40946e-16	3.92934e-15	-	519	c664769	664251
XC0556	C13.03	RNA polymerase sigma factor	fecI	45	63	13.6737	16.542	0.274733	Up	0.33433	0.395715	+	510	665245	665754
XC0557	C14.01	transmembrane sensor	fecR	41	39	6.61846	5.44017	-0.282844	Down	0.37832	0.440607	+	960	665833	666792
XC0558	C11.07	ferric pseudobactin M114 receptor protein	pbuA	287	249	17.9701	13.4723	-0.415599	Down	0.000860862	0.00158836	+	2475	667380	669854
XC0559	C18.01	conserved hypothetical protein		167	104	15.9456	8.58092	-0.893959	Down	4.72202e-07	1.15209e-06	+	1623	669886	671508
XC0560	C18.01	conserved hypothetical protein		10	2	4.82769	0.834342	-2.53262	Down	0.0109978	0.0175565	+
XC0561	C18.01	conserved hypothetical protein		21	15	7.09008	4.3762	-0.696121	Down	0.151943	0.195183	+	459	671714	672172
XC0562	C09.03	glutamine synthetase adenylyltransferase	glnE	768	648	42.2943	30.8368	-0.455807	Down	2.89694e-09	7.936e-09	+	2814	672362	675175
XC0563	C18.01	conserved hypothetical protein		4344	1477	534.273	156.974	-1.76705	Down	0	0	-	1260	c676517	675258
XC0564	C18.01	conserved hypothetical protein		117	143	32.4935	34.3179	0.0788123	Up	0.666054	0.718731	-	558	c677920	677363
XC0565	C18.01	conserved hypothetical protein		128	173	39.3572	45.9658	0.223934	Up	0.184304	0.232782	-	504	c678652	678149
XC0566	C18.01	conserved hypothetical protein		468	465	84.2339	72.3217	-0.219972	Down	0.0198363	0.0305107	-	861	c679509	678649
XC0567	C18.01	conserved hypothetical protein		98	92	16.02	12.9957	-0.301842	Down	0.148698	0.191658	-	948	c680503	679556
XC0568	C17	nitroreductase		712	1504	186.697	340.784	0.868161	Up	0	0	+	591	680639	681229
XC0569	C18.01	conserved hypothetical protein		2641	4881	566.076	904.044	0.675398	Up	0	0	+	723	681320	682042
XC0570	C11.07	iron utilization protein	mxcB	328	611	64.423	103.701	0.686782	Up	1.65779e-12	6.45954e-12	-	789	c683259	682471
XC0571	C18.01	conserved hypothetical protein		117	139	33.9538	34.8572	0.0378821	Up	0.83929	0.874338	-	534	c683906	683373
XC0572	C07.01	alpha subunit of malonate decarboxylase	mdcA	303	313	28.5097	25.4489	-0.163849	Down	0.158251	0.202239	+	1647	684104	685750
XC0573	C07.01	delta subunit of malonate decarboxylase	mdcD	39	31	19.0056	13.0543	-0.5419	Down	0.117291	0.154772	+	318	685760	686077
XC0574	C02.01	beta subunit of malonate decarboxylase	mdcB	165	212	27.9452	31.0266	0.150904	Up	0.315898	0.377288	+	915	686499	687413
XC0575	C02.01	malonate decarboxylase gamma subunit	mdcC	88	85	19.3436	16.1454	-0.260735	Down	0.233428	0.288179	+	705	687410	688114
XC0576	C02.01	malonate decarboxylase	mdcE	59	29	14.2417	6.04898	-1.23536	Down	9.87982e-05	0.000200642	+	642	688117	688758
XC0577	C02.16	CitG protein	citG	40	40	7.37947	6.37675	-0.210694	Down	0.509942	0.57209	+	840	689082	689921
XC0578	C07.01	malonyl CoA-ACP transacylase	mdcH	106	157	17.8357	22.8275	0.356006	Up	0.0493222	0.0705368	+	921	690085	691005
XC0579	C11.03	dicarboxylate carrier protein	matC	262	149	29.9423	14.7145	-1.02495	Down	1.4703e-12	5.79326e-12	+	1356	691095	692450
XC0580	C09.01	transcriptional regulator mdcY family	mdcY	249	236	53.5934	43.8933	-0.288053	Down	0.0278292	0.0416647	+	720	692530	693249
XC0581	C16.04	VirP protein	virP	109	154	27.0699	33.0488	0.287908	Up	0.111267	0.147748	-	624	c695059	694436
XC0582	C13.03	anti-sigma F factor antagonist	spoIIAA	694	646	256.067	205.969	-0.314096	Down	6.7638e-05	0.000140198	-	420	c695571	695152
XC0583	C18.01	conserved hypothetical protein		209	312	74.9733	96.7141	0.367349	Up	0.00421802	0.00714184	-	432	c695999	695568
XC0584	C17	IcfG protein	icfG	484	436	36.0254	28.043	-0.361373	Down	0.000146027	0.000290676	-	2082	c698081	696000
XC0585	C18.01	conserved hypothetical protein		1459	2485	323.461	476.067	0.557572	Up	1.79967e-12	6.98014e-12	+	699	698291	698989
XC0586	C18.01	conserved hypothetical protein		3124	4324	368.434	440.666	0.258278	Up	0	0	+	1314	698986	700299
XC0587	C05.09	arabinogalactan endo-1,4-beta-galactosidase	galA	339	273	52.4296	36.485	-0.523079	Down	7.63318e-06	1.70003e-05	+	1002	700687	701688
XC0588	C06.10	pyruvate dehydrogenase	aceE	11885	18548	685.195	924.031	0.431427	Up	0	0	+	2688	702150	704837
XC0589	C10.01	RNA-directed DNA polymerase		1407	1955	128.638	154.453	0.263852	Up	1.51135e-07	3.77928e-07	+	1695	705062	706756
XC0590	C15.03	IS1478 transposase	IS1478									+
XC0591	C18.01	conserved hypothetical protein		253	300	94.7032	97.0376	0.0351308	Up	0.778762	0.819586	-	414	c708935	708522
XC0592	C17	ThiJ/PfpI family protein		364	222	94.964	50.0479	-0.924073	Down	1.974e-14	1.00634e-13	+	594	709309	709902
XC0593	C18.01	conserved hypothetical protein		345	314	96.332	75.7627	-0.346526	Down	0.00205092	0.00363459	+	555	710165	710719
XC0594	C18.02	hypothetical protein		92	94	34.4375	30.4051	-0.179667	Down	0.393562	0.456091	+	414	710883	711296
XC0595	C06.07	oxidoreductase		1633	3078	159.461	259.723	0.703774	Up	4.3734e-12	1.54554e-11	-	1587	c713024	711438
XC0596	C18.01	conserved hypothetical protein		206	220	25.0971	23.1609	-0.115835	Down	0.405834	0.467741	+	1272	713308	714579
XC0597	C18.01	conserved hypothetical protein		930	910	148.273	125.37	-0.242058	Down	0.000320148	0.000618298	+	972	714733	715704
XC0598	C18.01	conserved hypothetical protein		2964	3467	987.801	998.435	0.0154481	Up	0.669498	0.721524	+	465	715726	716190
XC0599	C18.01	conserved hypothetical protein		392	267	129.803	76.3984	-0.764708	Down	1.45754e-11	4.68368e-11	-	468	c716823	716356
XC0600	C17	putative transmembrane protein		135	241	22.2089	34.2598	0.625379	Up	4.33352e-05	9.11683e-05	-	942	c718039	717098
XC0601	C09.01	transcriptional regulator marR family		152	157	43.6208	38.9336	-0.164001	Down	0.31631	0.377459	-	540	c718591	718052
XC0602	C12.06	aminopeptidase N		137	135	15.6569	13.3319	-0.231911	Down	0.184134	0.232637	-	1356	c720230	718875
XC0603	C18.01	conserved hypothetical protein		72	65	11.8071	9.21087	-0.358251	Down	0.145752	0.18832	-	945	c721171	720227
XC0604	C18.01	conserved hypothetical protein		110	127	16.9113	16.8718	-0.00336933	Down	0.98069	0.98513	-	1008	c722323	721316
XC0605	C18.01	conserved hypothetical protein		81	103	10.8679	11.9419	0.135956	Up	0.531022	0.592429	-	1155	c723393	722239
XC0606	C18.01	conserved hypothetical protein		30	47	6.24874	8.45948	0.437004	Up	0.198009	0.248824	-	744
XC0607	C18.01	conserved hypothetical protein		158	238	22.6714	29.5102	0.380343	Up	0.00989204	0.0159179	-	1080	c725209	724130
XC0608	C18.01	conserved hypothetical protein		92	141	23.4107	31.0042	0.405295	Up	0.0355698	0.0523246	-	609	c725984	725376
XC0609	C03.01	inner membrane protein		51	54	25.5774	23.4021	-0.128232	Down	0.644162	0.697608	+	309	726328	726636
XC0610	C18.01	prolyl oligopeptidase family protein remnant		3	3	3.29721	2.84919	-0.210694	Down	0.841336	0.875604	+	141	726633	726773
XC0611	C12.06	dipeptidyl peptidase IV		1056	1631	70.751	94.4272	0.416453	Up	2.78488e-12	1.03537e-11	-	2313	c729205	726893
XC0612	C18.01	conserved hypothetical protein		175	167	24.8347	20.4792	-0.278201	Down	0.0743004	0.102202	-	1092	c730469	729378
XC0613	C18.01	conserved hypothetical protein		86	85	7.51682	6.41991	-0.227568	Down	0.300728	0.361319	+	1773	731100	732872
XC0614	C18.01	conserved hypothetical protein		230	266	75.1958	75.1488	-0.000901916	Down	0.990978	0.992626	+	474	732975	733448
XC0616	C16.11	conserved hypothetical protein		72	78	12.3975	11.6057	-0.0952171	Down	0.681816	0.732926	+	900	734140	735039
XC0617	C18.01	conserved hypothetical protein		170	210	30.921	33.0064	0.0941603	Up	0.53046	0.592115	-	852	c736244	735393
XC0618	C18.01	conserved hypothetical protein		74	85	36.7554	36.4824	-0.0107567	Down	0.956596	0.967612	+	312	736283	736594
XC0619	C18.01	conserved hypothetical protein		77	117	18.6739	24.5191	0.392884	Up	0.063203	0.0881455	-	639	c737423	736785
XC0620	C18.01	conserved hypothetical protein		57	55	30.3547	25.3098	-0.262225	Down	0.334208	0.395681	+	291	737476	737766
XC0621	C18.01	conserved hypothetical protein		202	335	35.4917	50.8622	0.519112	Up	4.49224e-05	9.43661e-05	-	882	c738670	737789
XC0622	C18.01	conserved hypothetical protein		465	485	81.4243	73.3867	-0.14994	Down	0.109033	0.145193	+	885	739032	739916
XC0623	C01.01	cyclohexadienyl dehydratase	pheC	144	156	28.9436	27.095	-0.0952171	Down	0.565078	0.623657	-	771	c740827	740057
XC0624	C18.01	conserved hypothetical protein		142	82	97.8025	48.8034	-1.00289	Down	3.15336e-07	7.75646e-07	+	225	741000	741224
XC0625	C16.08	cellulase		193	241	16.8691	18.2023	0.109738	Up	0.43379	0.495894	-	1773	c743473	741701
XC0626	C16.08	1,4-beta-cellobiosidase		369	361	33.6176	28.4199	-0.242316	Down	0.023205	0.0351915	-	1701	c745567	743867
XC0627	C11.01	D-serine/D-alanine/glycine transporter	cycA	486	559	54.576	54.244	-0.00880233	Down	0.91929	0.940254	+	1380	746729	748108
XC0628	C11.04	magnesium and cobalt transport protein	corA	1759	1602	293.108	230.674	-0.345576	Down	3.89448e-12	1.39145e-11	+	930	748256	749185
XC0629	C18.01	conserved hypothetical protein		129	164	83.2957	91.5064	0.13563	Up	0.42783	0.490544	-	240	c749470	749231
XC0630	C18.01	conserved hypothetical protein		1116	1369	224.313	237.776	0.0840911	Up	0.148657	0.191662	-	771	c750486	749716
XC0631	C04.03	periplasmic trehalase	treA	3243	2591	300.217	207.267	-0.534514	Down	2.94748e-45	2.12058e-44	-	1674	c752419	750746
XC0632	C18.01	conserved hypothetical protein		282	70	55.1783	11.8356	-2.22096	Down	1.13661e-38	7.92057e-38	-	792	c753463	752672
XC0633	C10.04	endonuclease		1092	461	224.736	81.9832	-1.45483	Down	3.45796e-81	3.00593e-80	+	753	753549	754301
XC0634	C18.01	conserved hypothetical protein		200	79	30.6565	10.4639	-1.55077	Down	1.17446e-17	6.4222e-17	+	1011	754456	755466
XC0635	C14.01	histidine kinase/response regulator hybrid protein	phS	1396	1482	225.35	206.726	-0.124448	Down	0.020735	0.0317309	-	960	c757058	756099
XC0636	C12.06	zinc protease		1823	3245	98.0931	150.883	0.62121	Up	0	0	-	2880	c760225	757346
XC0637	C14.02	histidine kinase/response regulator hybrid protein		198	144	11.8106	7.42236	-0.670126	Down	1.9344e-05	4.17158e-05	+	2598	760647	763244
XC0638	C04.02	chemotaxis protein	tsr	187	116	14.8383	7.9538	-0.899608	Down	8.34638e-08	2.12618e-07	-	1953	c765906	763954
XC0639	C16.08	cellulase	engXCA	89143	5138	9494.42	472.879	-4.32754	Down	0	0	-	1455	c768191	766737
XC0640	C11.07	sulfate permease	ybaR	383	355	39.648	31.756	-0.32022	Down	0.00256928	0.00448719	+	1497	768395	769891
XC0641	C14.02	GGDEF family protein		86	72	13.9699	10.1066	-0.467034	Down	0.0421434	0.0611834	+	954	770157	771110
XC0642	C11.07	ferripyoverdine receptor	fpvA	610	648	41.7355	38.3112	-0.12351	Down	0.12884	0.168223	-	2265	c773411	771147
XC0643	C12.06	aminopeptidase		1259	1537	118.246	124.741	0.0771446	Up	0.159795	0.203965	+	1650	773600	775249
XC0644	C16.14	sulfur deprivation response regulator	sac1	415	291	34.8009	21.0868	-0.722786	Down	3.75306e-11	1.13263e-10	+	1848	775949	777796
XC0645	C16.14	periplasmic glucan biosynthesis protein	hrpM or mdoH	1121	2954	89.6388	204.115	1.18719	Up	5.49094e-12	1.876e-11	+	1938	778114	780051
XC0646	C17	carboxylesterase		549	848	122.238	163.157	0.416564	Up	1.08473e-07	2.73517e-07	+	696	780157	780852
XC0647	C14.01	two-component system sensor protein	algZ	273	354	40.063	44.8909	0.164154	Up	0.158394	0.20236	+	1056	780856	781911
XC0648	C14.01	two-component system regulatory protein	algR	1268	1890	263.053	338.813	0.365137	Up	2.75114e-12	1.02735e-11	+	747	781936	782682
XC0649	C02.12	porphobilinogen deaminase	hemC	837	1228	141.758	179.72	0.342317	Up	1.0164e-07	2.57058e-07	+	915	782713	783627
XC0650	C18.01	conserved hypothetical protein		948	2319	183.409	387.692	1.07985	Up	5.71764e-13	2.50838e-12	-	801	c784763	783963
XC0651	C18.01	conserved hypothetical protein		1280	1362	205.342	188.807	-0.121111	Down	0.0310362	0.0461222	+	966	784979	785944
XC0652	C07.03	outer membrane lipoprotein		1605	1658	436.36	389.519	-0.163824	Down	0.0011866	0.00216474	-	570	c786713	786144
XC0653	C18.01	conserved hypothetical protein		139	200	69.0406	85.8409	0.314221	Up	0.0483106	0.0692781	+	312	787391	787702
XC0654	C12.06	prolyl oligopeptidase		3200	3166	236.82	202.467	-0.226105	Down	4.09088e-10	1.16378e-09	+	2094	787771	789864
XC0656	C18.01	conserved hypothetical protein		1150	1526	331.87	380.539	0.197427	Up	0.000445318	0.000847612	+	537	790093	790629
XC0657	C18.01	conserved hypothetical protein		1979	2106	290.42	267.063	-0.12096	Down	0.0074135	0.0121663	+	1056	790616	791671
XC0658	C01.02	aminotransferase	aspC	5004	5450	654.4	615.881	-0.0875199	Down	0.00195042	0.00346522	-	1185	c792909	791725
XC0659	C12.06	protease II		9724	7702	724.828	496.099	-0.547011	Down	1.4498e-137	1.45187e-136	+	2079	793055	795133
XC0660	C18.01	conserved hypothetical protein		143	183	54.7174	60.5083	0.145134	Up	0.370268	0.432424	+	405	795901	796305
XC0661	C18.01	conserved hypothetical protein		3306	3806	1918.83	1908.87	-0.00750546	Down	0.825912	0.862747	+	267	796345	796611
XC0662	C01.02	diaminopimelate epimerase	dapF	819	1226	148.444	192.019	0.371329	Up	9.42432e-09	2.53885e-08	+	855	796601	797455
XC0663	C18.01	conserved hypothetical protein		477	884	109.027	174.599	0.679363	Up	0	0	+	678	797443	798120
XC0664	C10.03	site-specific recombinase	xerC	275	420	43.9798	58.0423	0.400263	Up	0.00031947	0.000617837	+	969	798113	799081
XC0665	C15.03	ISxac3 transposase	ISxac3	16	12	2.9	1.87946	-0.625732	Down	0.255168	0.31282	-	855	c800334	799480
XC0666	C15.03	ISxac3 transposase	ISxac3	6	0	3.16263	0	-11.6269	Down	0.00919886	0.0149048
XC0667	C12.06	ATP-dependent HslUV protease peptidase subunit HslV	hslV	2854	2796	801.234	678.293	-0.240315	Down	3.87772e-10	1.10537e-09	+	552	801120	801671
XC0668	C12.06	ATP-dependent HslUV protease ATP-binding subunit HslU	hslU or clpY	3939	4091	446.215	400.463	-0.15607	Down	1.27228e-06	3.01007e-06	+	1368	801790	803157
XC0669	C18.01	conserved hypothetical protein		102	76	52.6894	33.9243	-0.635192	Down	0.00346806	0.00594363	-	300	c803714	803415
XC0670	C08.02	cytosine deaminase	codA	184	337	62.5313	98.9655	0.662349	Up	3.5456e-07	8.69084e-07	-	456	c804388	803933
XC0671	C17	ElaA protein		195	233	60.3172	62.2784	0.0461615	Up	0.745438	0.789838	-	501	c804885	804385
XC0672	C16.14	multidrug resistance efflux pump		576	473	81.7418	58.0039	-0.494923	Down	2.9206e-08	7.65273e-08	-	1092	c806002	804911
XC0673	C02.11	ubiquinone/menaquinone transferase	ubiE	2585	2966	494.561	490.349	-0.01234	Down	0.74963	0.793283	+	810	807688	808497
XC0674	C11.07	MFS transporter	rmrB	569	466	53.4408	37.8199	-0.498793	Down	2.82786e-08	7.41895e-08	-	1650	c807648	805999
XC0675	C17	response regulator		499	339	85.3526	50.1061	-0.768449	Down	1.99424e-14	1.01543e-13	+	906	808673	809578
XC0676	C12.06	aminopeptidase	pepN	3668	4508	280.289	297.67	0.0867996	Up	0.00678918	0.0112292	+	2028	809575	811602
XC0677	C18.01	conserved hypothetical protein		569	632	122.468	117.545	-0.0591984	Down	0.47633	0.538971	+	720	812228	812947
XC0678	C18.01	conserved hypothetical protein		48	67	12.6505	15.2587	0.270432	Up	0.326328	0.38744	+	588	812987	813574
XC0679	C05.10	methanol dehydrogenase heavy chain	mxaF	236	167	21.0188	12.8525	-0.709633	Down	9.27184e-07	2.21599e-06	+	1740	814413	816152
XC0680	C15.03	ISxac3 transposase	ISxac3									+
XC0681	C15.03	ISxac3 transposase	ISxac3									+
XC0682	C05.10	methanol dehydrogenase heavy chain	mxaF	73	159	34.281	64.5212	0.912364	Up	4.23214e-06	9.6447e-06	+	330	817339	817668
XC0683	C05.10	MoxJ protein	moxJ	136	170	12.009	12.9715	0.111234	Up	0.506556	0.569656	+	1755	817665	819419
XC0684	C18.01	conserved hypothetical protein		84	128	18.0797	23.8065	0.396988	Up	0.0496222	0.0708937	+	720	819367	820086
XC0685	C03.04	surface antigen gene		74	77	10.9529	9.84834	-0.153361	Down	0.510536	0.572604	+	1047	820083	821129
XC0686	C06.06	alcohol dehydrogenase class III	adhC	92	85	12.8791	10.2823	-0.324865	Down	0.133677	0.173891	+	1107	821164	822270
XC0687	C11.07	TonB-dependent receptor	fepA	219	280	14.2298	15.7213	0.143802	Up	0.270766	0.329261	+	2385	822281	824665
XC0688	C15.03	IS1480 transposase	IS1480	86	61	25.6788	15.7392	-0.706222	Down	0.00320888	0.00552415	-	519	c825485	824967
XC0689	C09.01	transcriptional regulator	acoR	940	539	71.3023	35.3297	-1.01307	Down	2.86828e-40	2.01209e-39	-	2043	c828201	826159
XC0690	C04.04	sugar kinase		2506	3045	416.24	437.043	0.0703615	Up	0.070592	0.097643	-	933	c829744	828812
XC0691	C03.03	rod shape-determining protein	mreB	3442	5979	509.458	764.717	0.585963	Up	3.81072e-12	1.36848e-11	+	1047	830021	831067
XC0692	C03.03	rod shape-determining protein	mreC	299	452	34.3227	44.8357	0.385483	Up	0.000311532	0.000603316	+	1350	831400	832749
XC0693	C03.03	rod shape-determining protein	mreD	82	145	26.147	39.9531	0.611663	Up	0.00191099	0.00339803	+	486	832746	833231
XC0694	C03.03	penicillin-binding protein 2	mrdA	516	637	38.7986	41.3886	0.093228	Up	0.27625	0.335446	+	2061	833235	835295
XC0695	C03.01	rod shape-determining protein	mrdB	176	186	24.374	22.2588	-0.130967	Down	0.386226	0.448699	+	1119	835292	836410
XC0696	C17	NTPase		107	95	23.2236	17.8174	-0.382306	Down	0.0596444	0.0835696	+	714	836807	837520
XC0697	C15.03	IS1404 transposase	IS1404	16	24	9.39205	12.1738	0.374268	Up	0.433874	0.495856	+	264	837569	837832
XC0698	C15.03	IS1404 transposase	IS1404	32	24	4.83333	3.13244	-0.625732	Down	0.106783	0.142648	+	1026	837646	838671
XC0700	C18.02	hypothetical protein		154	110	37.0003	22.8377	-0.696121	Down	9.77714e-05	0.000198748	+	645	840347	840991
XC0701	C18.01	conserved hypothetical protein		1123	1110	59.7425	51.0272	-0.227493	Down	0.000195038	0.000384963	+	2913	840988	843900
XC0702	C15.03	IS1478 transposase	IS1478									+
XC0703	C18.02	hypothetical protein		31	22	17.9926	11.0339	-0.705459	Down	0.0777658	0.106691	-	267	c844616	844350
XC0704	C18.01	conserved hypothetical protein		25	40	21.5234	29.7582	0.467378	Up	0.207582	0.259924	+	180	846162	846341
XC0705	C16.08	endopolygalacturonase	peh-1	831	228	91.9194	21.7929	-2.07651	Down	1.23699e-101	1.14367e-100	+	1401	846698	848098
XC0706	C03.02	membrane-bound lytic transglycosylase	mltB	2843	2843	386.47	333.957	-0.210694	Down	3.70262e-08	9.62407e-08	+	1140	848453	849592
XC0707	C07.03	rare lipoprotein A	rlpA	3649	4656	417.021	459.803	0.140896	Up	9.70362e-06	2.13967e-05	+	1356	849589	850944
XC0708	C03.01	penicillin-binding protein 6	dacC	1840	2389	235.266	263.957	0.166007	Up	0.000202388	0.000398537	+	1212	851073	852284
XC0709	C18.01	conserved hypothetical protein		4153	2816	606.013	355.081	-0.771201	Down	1.13526e-108	1.06598e-107	-	1062	c853468	852407
XC0710	C18.01	conserved hypothetical protein		1010	3181	159.063	432.9	1.44443	Up	2.7529e-12	1.02619e-11	+	984	853790	854773
XC0711	C18.01	conserved hypothetical protein		3853	5399	2140.12	2591.36	0.276016	Up	1.56744e-11	5.01389e-11	+	279	854899	855177
XC0712	C02.03	lipoate biosynthesis protein B	lipB	1939	1779	429.878	340.814	-0.334941	Down	1.48491e-12	5.82902e-12	+	699	855165	855863
XC0713	C02.03	lipoic acid synthetase	lipA	4491	5516	686.356	728.459	0.0858914	Up	0.00303868	0.00525044	+	1014	855878	856891
XC0714	C16.15	tail-specific protease	prc	8301	8186	589.009	501.924	-0.230821	Down	9.79602e-25	5.9596e-24	+	2184	857115	859298
XC0715	C18.01	conserved hypothetical protein		188	245	39.1588	44.0973	0.171355	Up	0.221896	0.2758	-	744	c860152	859409
XC0716	C09.01	transcriptional regulator		163	160	27.8807	23.6489	-0.237494	Down	0.138473	0.179577	+	906	860241	861146
XC0717	C18.01	conserved hypothetical protein		925	1164	165.336	179.785	0.120871	Up	0.0571486	0.0803396	-	867	c862093	861227
XC0718	C08.01	bifunctional NMN adenylyltransferase/nudix hydrolase		2435	2902	357.338	368.004	0.0424314	Up	0.284988	0.345361	+	1056	862275	863330
XC0719	C17	pre-B cell enhancing factor related protein	pbeF	1347	2060	148.36	196.061	0.4022	Up	1.44151e-12	5.69047e-12	+	1407	863390	864796
XC0720	C18.01	conserved hypothetical protein		296	385	37.7537	42.433	0.168567	Up	0.131079	0.170881	+	1215	864705	865919
XC0721	C18.01	conserved hypothetical protein		258	336	37.5417	42.2482	0.170396	Up	0.154245	0.197779	+	1065	865912	866976
XC0722	C18.01	conserved hypothetical protein		1086	1172	204.74	190.93	-0.100746	Down	0.0971844	0.130946	+	822	867015	867836
XC0723	C18.01	conserved hypothetical protein		20679	10846	8477.78	3842.35	-1.1417	Down	0	0	+	378	867962	868339
XC0724	C18.01	conserved hypothetical protein		992	983	110.2	94.3622	-0.223843	Down	0.000565884	0.0010646	+	1395	868423	869817
XC0725	C06.09	6-phosphogluconate dehydrogenase	gndA	1396	2243	229.657	318.858	0.473436	Up	6.83454e-12	2.27962e-11	+	942	869840	870781
XC0726	C06.07	oxidoreductase	ydgJ	1906	1919	278.915	242.66	-0.200888	Down	1.67196e-05	3.62228e-05	-	1059	c871962	870904
XC0727	C18.01	conserved hypothetical protein		22376	9634	9552.57	3554.01	-1.42644	Down	0	0	+	363	872121	872483
XC0728	C14.01	two-component system sensor protein		2441	2717	208.763	200.794	-0.056152	Down	0.162616	0.20744	+	1812	873023	874834
XC0729	C14.01	two-component system regulatory protein		964	1214	338.753	368.637	0.121969	Up	0.0499974	0.071333	+	441	874831	875271
XC0730	C14.01	histidine kinase/response regulator hybrid protein		3440	3611	354.686	321.727	-0.140704	Down	4.2775e-05	9.01246e-05	+	1503	875275	876777
XC0731	C02.02	2-amino-4-hydroxy-6- hydroxymethyldihydropteridine	folK	219	261	66.9392	68.9369	0.0424246	Up	0.751856	0.794641	+	507	876870	877376
XC0732	C18.01	conserved hypothetical protein		1136	1519	148.561	171.656	0.208465	Up	0.000222216	0.00043575	+	1185	878188	879372
XC0733	C02.15	pteridine reductase 1	ptr1	269	310	56.4859	56.2502	-0.00603226	Down	0.956798	0.967585	-	738	c878120	877383
XC0734	C18.01	conserved hypothetical protein		376	494	140.745	159.789	0.183084	Up	0.063678	0.0887492	+	414	879360	879773
XC0735	C18.01	conserved hypothetical protein		234	133	41.8255	20.5424	-1.02578	Down	2.19756e-11	6.85275e-11	-	867	c880684	879818
XC0736	C18.01	conserved hypothetical protein		194	155	18.8017	12.9808	-0.534483	Down	0.000555864	0.00104622	+	1599	880745	882343
XC0737	C11.07	TonB-dependent receptor	fecA	331	280	19.32	14.1225	-0.452099	Down	0.000109411	0.000221129	+	2655	882423	885077
XC0738	C16.02	type II secretion system protein C	xcsC	36	42	6.9389	6.99539	0.0116981	Up	0.98048	0.985388	+	804	885245	886048
XC0739	C16.02	type II secretion system protein D	xcsD	157	152	11.7367	9.81891	-0.257388	Down	0.116382	0.153717	+	2073	886045	888117
XC0740	C16.02	type II secretion system protein E	xcsE	72	90	7.4385	8.03471	0.111234	Up	0.632034	0.686236	+	1500	888122	889621
XC0741	C16.02	type II secretion system protein F	xcsF	60	80	7.76786	8.94983	0.204343	Up	0.412152	0.474374	+	1197	889608	890804
XC0742	C16.02	type II secretion system protein G	xcsG	42	38	13.9972	10.9433	-0.355084	Down	0.27	0.328425	+	465	890831	891295
XC0743	C16.02	type II secretion system protein H	xcsH	20	14	6.53877	3.9552	-0.725267	Down	0.147489	0.190331	+	474	891356	891829
XC0744	C16.02	type II secretion system protein I	xcsI	42	17	17.4965	6.11963	-1.51555	Down	0.000126485	0.000253812	+	372	891813	892184
XC0745	C16.02	type II secretion system protein J	xcsJ	36	28	9.25187	6.21813	-0.573264	Down	0.113501	0.150431	+
XC0746	C16.02	type II secretion system protein K	xcsK	55	46	8.58337	6.20337	-0.468492	Down	0.103133	0.138123	+	993	892780	893772
XC0747	C16.02	type II secretion system protein L	xcsL	54	75	7.85757	9.43041	0.263237	Up	0.310822	0.371752	+	1065	893769	894833
XC0748	C16.02	type II secretion system protein M	xcsM	35	44	11.9733	13.0069	0.119454	Up	0.724474	0.770919	+	453	894830	895282
XC0749	C16.02	type II secretion system protein N	xcsN	64	63	13.8326	11.7663	-0.233414	Down	0.359796	0.421361	+	717	895279	895995
XC0750	C09.01	transcriptional regulator gntR family		398	528	80.3093	92.0644	0.197075	Up	0.0394826	0.057678	+	768	896316	897083
XC0751	C11.03	glucose/galactose transporter	gluP	744	1239	90.2166	129.825	0.525107	Up	0	0	+	1278	897129	898406
XC0752	C09.01	transcriptional regulator lacI family		1016	1269	147.423	159.114	0.110097	Up	0.069897	0.0968087	+	1068	898447	899514
XC0753	C05.01	glucosamine-fructose-6-phosphate aminotransferase	glmS	288	728	43.3732	94.7403	1.12718	Up	7.9714e-14	3.95381e-13	+	1029	899521	900549
XC0754	C05.01	N-acetylglucosamine-6-phosphate deacetylase	nagA	296	574	39.7149	66.5501	0.744759	Up	5.68878e-13	2.50354e-12	+	1155	900552	901706
XC0755	C16.14	nisin-resistance protein		157	160	24.9539	21.9753	-0.183387	Down	0.256658	0.314281	+	975	902417	903391
XC0756	C11.07	TonB-dependent receptor	fyuA	1025	1643	61.7106	85.4767	0.470014	Up	3.203e-12	1.17018e-11	+	2574	904162	906735
XC0757	C12.03	tRNA nucleotidyltransferase	cca	464	526	58.3175	57.127	-0.0297563	Down	0.743912	0.78842	-	1233	c908097	906865
XC0758	C03.03	soluble lytic murein transglycosylase	slt	2186	2465	166.55	162.287	-0.0374001	Down	0.376988	0.439177	-	2034	c910201	908168
XC0759	C11.07	TonB-dependent receptor	btuB	4726	9371	254.299	435.725	0.776889	Up	2.81328e-11	8.60101e-11	+	2880	910402	913281
XC0760	C04.03	choline dehydrogenase	betA	814	944	75.4905	75.651	0.00306376	Up	0.96645	0.976175	-	1671	c915694	914024
XC0761	C04.03	betaine aldehyde dehydrogenase	betB	384	671	40.3992	61.0012	0.594512	Up	6.53262e-11	1.93818e-10	-	1473	c917257	915785
XC0762	C11.07	high-affinity choline transport	betT	380	510	29.7415	34.4924	0.213804	Up	0.0285918	0.0427458	-	1980	c919277	917298
XC0763	C18.01	conserved hypothetical protein		975	1379	204.735	250.223	0.289454	Up	1.46871e-06	3.45734e-06	-	738	c920139	919402
XC0764	C12.04	thiol:disulfide interchange protein	dsbA	2991	2703	563.883	440.345	-0.356761	Down	1.0999e-20	6.35228e-20	-	822	c921010	920189
XC0765	C12.04	disulfide oxidoreductase	dsbA	306	284	72.8425	58.4193	-0.318335	Down	0.0073562	0.0120817	-	651	c921754	921104
XC0766	C06.07	cytochrome C4	cycA	1025	1018	214.363	183.971	-0.220581	Down	0.000549972	0.00103605	-	741	c922599	921859
XC0767	C17	GTP-binding protein	YIHA	594	781	147.518	167.604	0.184165	Up	0.0189176	0.0291722	+	624	922803	923426
XC0768	C02.10	glutamate-cysteine ligase precursor	gsh1	3170	4841	359.891	474.921	0.400128	Up	0	0	+	1365	923922	925286
XC0769	C14.01	two-component system sensor protein		395	532	40.8902	47.5892	0.218879	Up	0.0221914	0.0337758	-	1497	c926822	925326
XC0770	C14.01	two-component system regulatory protein		479	638	103.097	118.661	0.202836	Up	0.0199004	0.0305982	-	720	c927538	926819
XC0771	C18.01	conserved hypothetical protein		424	962	59.8422	117.325	0.971278	Up	1.39888e-14	7.15739e-14	+	1098	927674	928771
XC0772	C11.01	putative malic acid transport protein		842	698	110.392	79.0782	-0.481287	Down	6.32006e-11	1.87776e-10	-	1182	c930697	929516
XC0773	C09.01	transcriptional regulator	ybhD	85	130	14.396	19.0257	0.402283	Up	0.0451508	0.0651457	+	915	930793	931707
XC0774	C18.01	conserved hypothetical protein		76	70	42.6726	33.9631	-0.329339	Down	0.167217	0.213052	+	276	931915	932190
XC0775	C06.06	alcohol dehydrogenase C		1054	1018	147.151	122.813	-0.260832	Down	3.8797e-05	8.1948e-05	+	1110	932254	933363
XC0776	C18.01	conserved hypothetical protein		1515	780	407.6	181.339	-1.16847	Down	4.53768e-80	3.93639e-79	+	576	933430	934005
XC0777	C17	esterase		871	764	162.428	123.115	-0.399794	Down	2.15596e-08	5.70592e-08	+	831	934065	934895
XC0778	C09.01	transcriptional regulator		92	134	12.5724	15.8238	0.331833	Up	0.0894778	0.12169	-	1134	c936424	935291
XC0779	C06.07	oxidoreductase		32	26	6.26137	4.3961	-0.510255	Down	0.179091	0.226878	+	792	936834	937625
XC0780	C18.01	conserved hypothetical protein		147	159	24.6541	23.0433	-0.0974837	Down	0.552068	0.611861	+	924	937622	938545
XC0781	C18.01	conserved hypothetical protein		490	551	220.101	213.871	-0.0414237	Down	0.641912	0.695528	-	345	c939020	938676
XC0782	C18.01	conserved hypothetical protein		926	996	151.853	141.139	-0.105561	Down	0.108787	0.144912	-	945	c940057	939113
XC0783	C16.08	cellulase S	celS	1919	271	364.443	44.4732	-3.03468	Down	0	0	+	816	940527	941342
XC0784	C16.08	cellulase S		3157	349	620.072	59.2335	-3.38795	Down	0	0	+	789	941628	942416
XC0788	C18.01	conserved hypothetical protein		21	20	6.90944	5.68628	-0.281084	Down	0.52877	0.590698	-	471	c944757	944287
XC0789	C18.01	conserved hypothetical protein		36	24	10.2742	5.91876	-0.795657	Down	0.0348124	0.051282	-	543	c945202	944660
XC0790	C18.01	conserved hypothetical protein		17	19	6.27255	6.05792	-0.0502296	Down	0.905574	0.929834
XC0791	C18.01	conserved hypothetical protein		79	135	21.5918	31.8838	0.562341	Up	0.00550004	0.00921995	-	567	c946452	945886
XC0792	C18.01	conserved hypothetical protein		170	394	20.7602	41.577	1.00197	Up	4.32764e-13	1.96186e-12	-	1269	c947885	946617
XC0793	C18.01	conserved hypothetical protein		293	480	29.7939	42.177	0.501439	Up	2.17948e-06	5.07662e-06	-	1524	c949417	947894
XC0794	C18.01	conserved hypothetical protein		283	358	78.175	85.4553	0.128463	Up	0.264272	0.322108	+	561	949432	949992
XC0795	C18.01	conserved hypothetical protein		432	454	76.95	69.8804	-0.139033	Down	0.1512	0.194466	-	870	c951194	950325
XC0796	C17	glutaredoxin-like protein		4743	8452	792.899	1220.95	0.622799	Up	1.92333e-11	6.06942e-11	-	927	c952221	951295
XC0797	C16.15	acetylxylan esterase	nodB	221	281	44.0774	48.4289	0.135829	Up	0.296778	0.357184	+	777	952282	953058
XC0798	C18.01	conserved hypothetical protein		160	316	36.8973	62.9704	0.771158	Up	1.79538e-08	4.7756e-08	-	672	c954098	953427
XC0799	C18.01	conserved hypothetical protein		333	450	82.6997	96.571	0.223709	Up	0.0317708	0.0471142	-	624	c954779	954156
XC0800	C01.02	aminotransferase	aspC	2219	3072	270.343	323.41	0.258574	Up	9.26784e-11	2.72098e-10	-	1272	c956050	954779
XC0801	C18.01	conserved hypothetical protein		288	319	57	54.5567	-0.0632067	Down	0.587676	0.642542	+	783	956097	956879
XC0802	C03.01	integral membrane nucleotide protein		1100	1483	156.104	181.86	0.220321	Up	0.000119222	0.000240267	+	1092	957091	958182
XC0803	C18.01	conserved hypothetical protein		525	611	64.417	64.7824	0.00816066	Up	0.926604	0.945441	+	1263	958182	959444
XC0804	C12.06	NonF-related protein	nonF	835	831	190.013	163.408	-0.217622	Down	0.00208044	0.00368226	+	681	959547	960227
XC0805	C04.04	amylosucrase or alpha amylase		264	219	21.375	15.3222	-0.480301	Down	0.000259286	0.00050562	-	1914	c962435	960522
XC0806	C16.15	TonB-dependent receptor	fyuA	574	395	35.9402	21.3718	-0.749892	Down	9.49512e-16	5.01647e-15	-	2475	c964943	962469
XC0807	C11.03	sugar transporter	suc1	279	266	32.7548	26.9853	-0.279533	Down	0.0236518	0.0358175	+	1320	965191	966510
XC0808	C09.01	transcriptional regulator	cebR	987	927	148.211	120.287	-0.301175	Down	4.97246e-06	1.12649e-05	-	1032	c967755	966724
XC0809	C07.01	acetoacetyl-coA reductase	phbB	2753	404	575.748	73.01	-2.97927	Down	0	0	-	741	c968863	968123
XC0810	C11.03	Mg++ citrate complex transporter	citM	4612	674	537.785	67.9131	-2.98527	Down	0	0	-	1329	c970354	969026
XC0811	C03.02	porin O	oprO	3365	416	436.742	46.656	-3.22665	Down	0	0	-	1194	c971772	970579
XC0812	C14.01	two-component system regulatory protein	tctD	414	190	91.3919	36.2439	-1.33433	Down	4.08612e-28	2.5789e-27	+	702	972039	972740
XC0813	C14.01	two-component system sensor protein	tctE	293	218	32.7604	21.0626	-0.637267	Down	6.666e-07	1.61054e-06	+	1386	972733	974118
XC0814	C11.04	periplasmic iron-binding protein	afuA	307	250	45.3099	31.8838	-0.507005	Down	3.48476e-05	7.38279e-05	+	1050	974118	975167
XC0815	C18.02	hypothetical protein		44	22	34.9673	15.108	-1.21069	Down	0.000950692	0.00174874	-	195	c975390	975196
XC0816	C09.01	transcriptional regulator luxR/uhpA family		657	648	159.334	135.798	-0.230594	Down	0.00388512	0.00661537	+	639	975443	976081
XC0817	C18.02	hypothetical protein		23	7	13.9776	3.67601	-1.9269	Down	0.000846462	0.00156521	-	255	c976546	976292
XC0818	C14.01	sensor histidine kinase		471	489	27.5851	24.7479	-0.156587	Down	0.0925102	0.125329	-	2646	c979299	976654
XC0819	C03.02	polyphosphate-selective porin O	oprO	1144	555	151.525	63.5223	-1.25422	Down	5.89678e-68	4.85563e-67	-	1170	c980584	979415
XC0820	C11.03	C4-dicarboxylate transport protein	dctA	1076	199	123.791	19.7836	-2.64553	Down	2.12728e-175	2.25342e-174	+	1347	980877	982223
XC0821	C06.02	NADP-dependent malic enzyme	maeB	5625	4348	377.359	252.056	-0.582195	Down	9.1475e-90	8.18808e-89	+	2310	982389	984698
XC0822	C05.09	alpha-1,2-mannosidase		2084	2225	96.1176	88.6767	-0.116244	Down	0.00822328	0.0134117	-	3360	c988723	985364
XC0823	C18.01	conserved hypothetical protein		208	357	162.796	241.447	0.568646	Up	4.76434e-06	1.08108e-05	+	198	989062	989259
XC0824	C17	glycosyl transferase		198	272	27.5686	32.726	0.247412	Up	0.0663392	0.0923361	+	1113	989270	990382
XC0825	C16.10	membrane protein		129	201	14.9745	20.162	0.42913	Up	0.0080374	0.013134	+	1335	990363	991697
XC0826	C16.10	lipid A biosynthesis lauroyl acyltransferase	htrB	383	501	64.4441	72.8445	0.176772	Up	0.071057	0.098254	-	921	c992871	991951
XC0827	C16.10	3-deoxy-D-manno-octulosonic acid transferase	kdtA	397	448	46.608	45.4489	-0.0363346	Down	0.712586	0.760573	+	1320	993302	994621
XC0828	C16.01	TolC protein	tolC	3306	3942	372.873	384.192	0.0431468	Up	0.204996	0.256915	-	1374	c996406	995033
XC0829	C12.04	L-isoaspartate protein carboxylmethyltransferase	pcm	2735	2722	645.114	554.807	-0.217568	Down	2.5685e-08	6.75112e-08	-	657	c997083	996427
XC0830	C09.01	transcriptional regulator		1413	1914	334.818	391.907	0.227135	Up	6.73906e-06	1.50966e-05	-	654	c997865	997212
XC0831	C14.02	conserved hypothetical protein		422	433	21.7989	19.3279	-0.17357	Down	0.078416	0.107478	+	3000	998072	1001071
XC0832	C09.01	transcriptional regulator lysR family		395	538	67.7881	79.7836	0.235059	Up	0.0137728	0.0216907	-	903	c1001993	1001091
XC0833	C01.02	3-isopropylmalate dehydratase large subunit	leuC	8460	4981	910.442	463.205	-0.974917	Down	0	0	+	1440	1002118	1003557
XC0834	C01.02	3-isopropylmalate dehydratase small subunit	leuD	1691	1336	404.402	276.09	-0.550651	Down	1.14281e-25	7.06467e-25	+	648	1003622	1004269
XC0835	C02.01	methyltransferase in menaquinone/biotin biosynthesis		1186	880	245.057	157.123	-0.641223	Down	8.43972e-24	5.06864e-23	+	750	1004302	1005051
XC0836	C01.02	3-isopropylmalate dehydrogenase	leuB	3601	2909	519.593	362.709	-0.518569	Down	1.82271e-47	1.32721e-46	+	1074	1005089	1006162
XC0837	C01.02	2-isopropylmalate synthase	leuA	7875	8628	780.793	739.214	-0.078948	Down	0.000447706	0.000851389	-	1563	c1008802	1007240
XC0838	C05.10	threonine dehydratase catabolic	tdcB	2681	2494	353.292	283.993	-0.315004	Down	4.11308e-15	2.13819e-14	-	1176	c1009974	1008799
XC0839	C01.02	acetolactate synthase isozyme II small subunit	ilvM	271	358	162.777	185.816	0.190972	Up	0.100385	0.134785	-	258	c1010250	1009993
XC0840	C01.02	acetolactate synthase isozyme II large subunit	ilvG	4418	4849	397.591	377.084	-0.0764005	Down	0.0109013	0.0174156	-	1722	c1011955	1010234
XC0841	C01.02	ketol-acid reductoisomerase	ilvC	6830	8625	1056.32	1152.68	0.125945	Up	6.78054e-08	1.73463e-07	-	1002	c1013002	1012001
XC0842	C02.16	gamma-glutamyltranspeptidase	ggt	1601	1661	145.091	130.075	-0.157616	Down	0.00181669	0.00323445	+	1710	1013642	1015351
XC0843	C04.02	chemotaxis protein	tar	861	750	86.6979	65.2592	-0.409817	Down	1.2222e-08	3.27368e-08	+	1539	1015730	1017268
XC0844	C12.06	prolyl oligopeptidase family protein		398	559	31.2925	37.9791	0.279386	Up	0.00306086	0.0052866	-	1971	c1019251	1017281
XC0845	C18.01	TonB-dependent receptor remnant		41	35	35.2984	26.0384	-0.438963	Down	0.184876	0.233364	-	180	c1019697	1019518
XC0846	C02.08	thiamine biosynthesis protein	thiC	5435	8405	448.485	599.323	0.418273	Up	2.3014e-11	7.15539e-11	+	1878	1020026	1021903
XC0847	C18.01	conserved hypothetical protein		1617	2632	106.405	149.663	0.492146	Up	5.19118e-12	1.78516e-11	+	2355	1022298	1024652
XC0848	C09.01	transcriptional regulator		303	289	52.523	43.2892	-0.278943	Down	0.0186141	0.0287779	+	894	1024772	1025665
XC0849	C11.07	TonB-dependent receptor	btuB	1084	963	58.0865	44.591	-0.381451	Down	2.25704e-09	6.22754e-09	+	2892	1025711	1028602
XC0850	C09.01	response regulator		2170	4014	302.14	482.949	0.676651	Up	0	0	-	1113	c1030344	1029232
XC0851	C05.05	inorganic pyrophosphatase	ppa	1265	1706	365.057	425.426	0.220786	Up	3.53944e-05	7.49487e-05	-	537	c1031027	1030491
XC0852	C18.01	conserved hypothetical protein		113	99	36.2556	27.4478	-0.401517	Down	0.0427894	0.0620358	+	483	1031227	1031709
XC0853	C05.04	H+ translocating pyrophosphate synthase		2124	1970	162.305	130.082	-0.319282	Down	1.45948e-12	5.756e-12	-	2028	c1034134	1032107
XC0854	C18.01	conserved hypothetical protein		1702	1178	520.231	311.14	-0.741586	Down	1.00304e-42	7.10725e-42	+	507	1034384	1034890
XC0855	C18.01	conserved hypothetical protein		1031	1314	203.273	223.868	0.139227	Up	0.020286	0.031089	+	786	1035207	1035992
XC0856	C18.01	conserved hypothetical protein		105	182	45.1992	67.6999	0.582855	Up	0.000857628	0.00158308	-	360	c1036354	1035995
XC0857	C18.01	conserved hypothetical protein		725	813	81.5921	79.0634	-0.0454199	Down	0.536328	0.597084	-	1377	c1037735	1036359
XC0858	C15.03	IS1477 transposase	IS1477	52	68	7.65278	8.64768	0.176329	Up	0.513794	0.575952	-	1053	c1039032	1037980
XC0859	C15.03	ISxcd1 transposase	IS1477
XC0860	C18.01	conserved hypothetical protein		303	233	101.635	67.5356	-0.589682	Down	2.4092e-06	5.59009e-06	-	462	c1039620	1039159
XC0861	C18.01	conserved hypothetical protein		72	87	21.0127	21.9404	0.0623242	Up	0.792846	0.832538	-	531	c1040147	1039617
XC0863	C18.01	conserved hypothetical protein		3692	2441	953.575	544.798	-0.807625	Down	1.00637e-104	9.3455e-104	-	600	c1042084	1041485
XC0864	C16.04	VirB6 protein	virB6	1785	1418	249.882	171.533	-0.542761	Down	2.38708e-26	1.47999e-25	-	1107	c1043197	1042091
XC0865	C18.01	conserved hypothetical protein		610	779	70.1789	77.4442	0.14212	Up	0.0684622	0.0949775	-	1347	c1044632	1043286
XC0866	C18.01	conserved hypothetical protein		172	179	45.5635	40.9747	-0.153143	Down	0.318702	0.379776	-	585	c1045213	1044629
XC0867	C18.01	conserved hypothetical protein		199	163	56.1727	39.7589	-0.498591	Down	0.00103109	0.00189167	-	549	c1046376	1045828
XC0868	C16.04	VirB6 protein	virB6	165	204	22.7895	24.3476	0.0954088	Up	0.531166	0.592433	-	1122	c1047567	1046446
XC0869	C15.03	IS1478 transposase	IS1478									+
XC0870	C18.01	conserved hypothetical protein		1529	2268	470.134	602.603	0.358138	Up	4.96514e-12	1.71723e-11	-	504	c1049630	1049127
XC0871	C18.01	conserved hypothetical protein		1636	3050	938.996	1512.71	0.687942	Up	1.80367e-12	6.98921e-12	-	270	c1049889	1049620
XC0872	C06.08	6-phosphofructokinase	pfkA	954	1307	117.614	139.238	0.243504	Up	7.01758e-05	0.000145172	-	1257	c1051726	1050470
XC0873	C16.15	adenylate kinase	adk	640	1007	175.851	239.094	0.443226	Up	8.73492e-10	2.44694e-09	+	564	1051886	1052449
XC0874	C03.03	UDP-N-acetylmuramate-L-alanine ligase	mpl	895	1104	102.058	108.785	0.0920863	Up	0.156204	0.199926	+	1359	1052805	1054163
XC0875	C18.01	conserved hypothetical protein		180	233	47.9285	53.6108	0.161639	Up	0.260566	0.318327	+	582	1054178	1054759
XC0876	C18.01	conserved hypothetical protein		445	436	77.9222	65.9724	-0.240172	Down	0.0134584	0.0212512	+	885	1054901	1055785
XC0877	C18.01	conserved hypothetical protein		491	655	36.5464	42.1288	0.205078	Up	0.0171121	0.0265726	-	2082	c1058251	1056170
XC0878	C18.01	conserved hypothetical protein		102	141	26.4771	31.6274	0.256432	Up	0.17273	0.219611	+	597	1058475	1059071
XC0879	C06.07	short chain dehydrogenase		365	470	69.3181	77.1306	0.15407	Up	0.126181	0.165262	+	816	1059197	1060012
XC0880	C18.01	conserved hypothetical protein		246	1590	36.411	203.362	2.4816	Up	4.15668e-13	1.89455e-12	+	1047	1060546	1061592
XC0881	C11.04	ion transporter	kch	242	401	42.9581	61.5105	0.517901	Up	8.32662e-06	1.84861e-05	-	873	c1062691	1061819
XC0882	C01.01	acetylornithine aminotransferase	argD	474	971	59.8657	105.973	0.82389	Up	9.72334e-13	3.97225e-12	+	1227	1062764	1063990
XC0883	C18.01	conserved hypothetical protein		11	22	6.9295	11.9759	0.789306	Up	0.140342	0.181888	-	246	c1064621	1064376
XC0884	C18.01	conserved hypothetical protein		62	127	16.5942	29.3727	0.823794	Up	0.000165652	0.000328654	-	579	c1065060	1064482
XC0885	C11.07	TonB-dependent receptor	fhuA	269	444	18.1879	25.941	0.512259	Up	3.4204e-06	7.82018e-06	+	2292	1065276	1067567
XC0886	C02.09	flavin monoamine oxidase-related protein		132	366	12.9141	30.9417	1.26061	Up	2.03614e-13	9.77718e-13	+	1584	1067724	1069307
XC0887	C06.07	cytochrome C6		44	164	16.0062	51.5529	1.68743	Up	1.16129e-13	5.69967e-13	+		1069304	1069729
XC0888	C17	TdcF protein	tdcF	102	293	31.3627	77.8495	1.31164	Up	0	0	+	504	1069755	1070258
XC0889	C01.05	histidinol-phosphate aminotransferase	hisC	237	964	30.6063	107.576	1.81345	Up	3.40394e-13	1.565e-12	+	1200	1070291	1071490
XC0890	C06.07	electron transfer protein azurin I	az1	625	1279	215.234	380.607	0.822394	Up	0	0	+	450	1071653	1072102
XC0891	C09.01	transcriptional regulator	acoK	868	3125	48.6308	151.292	1.63739	Up	4.06564e-13	1.85707e-12	-	2766	c1074937	1072172
XC0892	C02.12	glutamate-1-semialdehyde 2,1-aminomutase	hemL	522	906	62.7083	94.0497	0.584767	Up	0	0	-	1290	c1076455	1075166
XC0893	C03.02	Oar protein		610	2217	51.9972	163.302	1.65103	Up	7.8182e-13	3.29286e-12	+	1818	1076764	1078581
XC0894	C03.02	Oar protein		169	607	17.6006	54.6267	1.63398	Up	6.83898e-14	3.40817e-13	+	1488	1078449	1079936
XC0895	C02.08	thiamin-phosphate pyrophosphorylase	thiE	156	250	38.7422	53.6506	0.469688	Up	0.00130497	0.00237043	-	624	c1081336	1080713
XC0896	C06.07	rubredoxin	rubA	67	110	66.5571	94.425	0.504576	Up	0.0232962	0.0353171	+	156	1081444	1081599
XC0897	C18.01	conserved hypothetical protein		1014	1020	178.161	154.864	-0.202183	Down	0.00157805	0.00282869	-	882	c1082578	1081697
XC0898	C18.01	conserved hypothetical protein		603	747	207.658	222.294	0.0982559	Up	0.214148	0.267431	-	450	c1083068	1082619
XC0899	C06.04	ribose-5-phosphate isomerase A	rpiA	232	464	55.4827	95.8875	0.789306	Up	3.64064e-12	1.32091e-11	-	648	c1083848	1083201
XC0900	C18.01	conserved hypothetical protein		466	885	162.647	266.919	0.714653	Up	1.41442e-13	6.90986e-13	-	444	c1084393	1083950
XC0901	C18.01	conserved hypothetical protein		129	189	33.8257	42.8246	0.340321	Up	0.0385244	0.0563759	-	591	c1085007	1084417
XC0902	C18.01	conserved hypothetical protein		231	262	120.531	118.131	-0.0290203	Down	0.820466	0.857908	-	297	c1085867	1085571
XC0903	C18.01	conserved hypothetical protein		197	259	137.517	156.23	0.184062	Up	0.178076	0.225659	-	222	c1086085	1085864
XC0904	C18.01	conserved hypothetical protein		369	524	105.31	129.226	0.295252	Up	0.00251542	0.00439495	+	543	1086321	1086863
XC0905	C12.06	aminopeptidase P	pepP	297	543	34.4762	54.4675	0.659795	Up	1.15042e-10	3.34955e-10	+	1335	1086876	1088210
XC0906	C15.03	IS1480 transposase	IS1480
XC0907	C16.14	beta-lactamase		347	571	66.1429	94.0512	0.507861	Up	1.72305e-07	4.30353e-07	-	813	c1090531	1089719
XC0908	C10.04	endonuclease		144	214	27.4483	35.2486	0.360848	Up	0.0199318	0.0306241	-	813	c1091357	1090545
XC0909	C15.03	IS1480 transposase	IS1480	46	52	13.7352	13.417	-0.0338165	Down	0.900616	0.925871	+	519	1091768	1092286
XC0910	C11.02	molybdate-binding periplasmic protein	modA	308	488	61.4291	84.1042	0.453256	Up	1.34047e-05	2.93275e-05	+	777	1092505	1093281
XC0911	C11.02	molybdate transport permease protein	modB	102	120	22.8093	23.1882	0.023771	Up	0.908032	0.931678	+	693	1093292	1093984
XC0912	C11.02	ATP-binding component of molybdate transport	modC	225	299	56.6959	65.1051	0.199526	Up	0.117457	0.154895	+	615	1093984	1094598
XC0913	C18.01	conserved hypothetical protein		159	217	42.3368	49.9293	0.237974	Up	0.114463	0.151563	+	582	1094623	1095204
XC0914	C18.01	conserved hypothetical protein		341	586	90.3322	134.141	0.570435	Up	4.0435e-09	1.10268e-08	-	585	c1095810	1095226
XC0915	C11.04	TonB-like protein		806	1261	95.9331	129.695	0.435022	Up	1.52147e-11	4.88168e-11	-	1302	c1097115	1095814
XC0916	C09.01	transcriptional regulator blaI family	blaI	497	1030	183.38	328.403	0.840632	Up	2.90434e-13	1.36052e-12	-	420	c1097524	1097105
XC0917	C18.01	conserved hypothetical protein		624	844	51.4912	60.1819	0.225003	Up	0.00307288	0.00530519	+	1878	1097673	1099550
XC0918	C18.01	conserved hypothetical protein		117	70	15.3786	7.95066	-0.951776	Down	8.8763e-06	1.96237e-05	+	1179	1099684	1100862
XC0919	C11.07	TonB-dependent receptor	cirA	419	236	23.916	11.6402	-1.03886	Down	1.3953e-19	7.8539e-19	+	2715	1100996	1103710
XC0920	C18.01	conserved hypothetical protein		1990	1470	316.295	201.898	-0.647647	Down	1.80374e-39	1.26112e-38	+	975	1104012	1104986
XC0921	C18.01	conserved hypothetical protein		409	316	86.5878	57.8089	-0.582871	Down	5.89194e-08	1.51281e-07	+	732	1104990	1105721
XC0922	C06.07	reductase		159	124	29.6511	19.982	-0.569381	Down	0.000935068	0.00172075	-	831	c1106874	1106044
XC0923	C09.01	transcriptional regulator		246	257	41.8008	37.7361	-0.147584	Down	0.250472	0.3076	+	912	1106909	1107820
XC0924	C11.04	outer membrane receptor for ferric iron uptake	fhuE	312	449	31.7885	39.5308	0.314475	Up	0.00299562	0.00518454	-	1521	c1109634	1108114
XC0925	C11.07	outer membrane receptor for ferric iron uptake		236	339	53.4688	66.3686	0.311804	Up	0.0105658	0.0169181	-	684	c1110302	1109619
XC0926	C15.03	IS1404 transposase	IS1404									+
XC0927	C15.03	IS1404 transposase	IS1404	28	22	4.22917	2.8714	-0.558618	Down	0.172787	0.219617	+	1026	1110601	1111626
XC0928	C12.06	proline imino-peptidase		341	434	53.0566	58.3511	0.137229	Up	0.189451	0.238782	+	996	1112107	1113102
XC0929	C06.04	transketolase 1	tktA or tkt	3354	5940	259.753	397.519	0.613886	Up	0	0	-	2001	c1115412	1113412
XC0930	C11.01	proton glutamate symport protein	gltP	377	593	44.7688	60.8504	0.442773	Up	2.62844e-06	6.07206e-06	-	1305	c1116955	1115651
XC0931	C18.01	conserved hypothetical protein		625	760	55.6641	58.4902	0.0714489	Up	0.360276	0.421689	-	1740	c1119236	1117497
XC0932	C18.01	conserved hypothetical protein		794	1035	67.7935	76.3629	0.171726	Up	0.011541	0.0183749	-	1815	c1121047	1119233
XC0933	C18.01	conserved hypothetical protein		236	283	36.2824	37.5963	0.0513209	Up	0.689882	0.740276	-	1008	c1122045	1121038
XC0934	C18.01	conserved hypothetical protein		71	125	24.1289	36.7083	0.605343	Up	0.00433146	0.00732215	-	456	c1122497	1122042
XC0935	C18.01	conserved hypothetical protein		346	400	57.1025	57.0444	-0.00146634	Down	0.986118	0.989168	-	939	c1123432	1122494
XC0936	C09.01	methanol dehydrogenase regulatory protein	moxR	3172	3491	481.923	458.32	-0.0724467	Down	0.0406344	0.0591556	-	1020	c1124505	1123486
XC0937	C03.05	fimbrial assembly protein	pilQ	1834	7060	145.975	485.577	1.73398	Up	0	0	-	1947	c1126728	1124782
XC0938	C03.05	fimbrial assembly protein	pilP	402	1293	116.662	324.247	1.47476	Up	0	0	-	534	c1127281	1126748
XC0939	C03.05	fimbrial assembly membrane protein	pilO	801	2734	186.381	549.722	1.56044	Up	5.16698e-13	2.28344e-12	-	666	c1127943	1127278
XC0940	C03.05	fimbrial assembly membrane protein	pilN	528	1629	106.126	282.934	1.41468	Up	0	0	-	771	c1128710	1127940
XC0941	C03.05	fimbrial assembly membrane protein	pilM	1558	4462	222.938	551.722	1.3073	Up	5.91194e-12	2.00038e-11	-	1083	c1129792	1128710
XC0942	C03.03	penicillin-binding protein 1A	mrcA	1211	1579	74.3826	83.8077	0.172118	Up	0.00175952	0.00314195	+	2523	1129888	1132410
XC0943	C18.01	conserved hypothetical protein		1248	1016	297.083	208.993	-0.507412	Down	6.70892e-17	3.61698e-16	+	651	1132989	1133639
XC0944	C06.11	citrate synthase	gltA	5370	10111	645.103	1049.6	0.702237	Up	2.91998e-11	8.9014e-11	-	1290	c1135051	1133762
XC0945	C12.01	50S ribosomal protein L31	rpmE	1931	3830	1231.46	2110.63	0.777302	Up	0	0	-	243	c1135523	1135281
XC0946	C08.04	inosine-uridine preferring nucleoside hydrolase		345	601	56.9374	85.7093	0.590074	Up	8.20078e-10	2.29884e-09	-	939	c1136533	1135595
XC0947	C10.03	ATP-dependent DNA helicase	recG	927	1644	67.0663	102.778	0.615875	Up	2.46824e-12	9.3496e-12	-	2142	c1138803	1136662
XC0948	C12.04	translation initiation inhibitor	yjgF	607	1057	246.893	371.509	0.589513	Up	1.37668e-14	7.05233e-14	-	381	c1139202	1138822
XC0949	C05.10	D-galactarate dehydratase		295	454	29.6471	39.4267	0.411283	Up	0.000124071	0.000249087	-	1542	c1140882	1139341
XC0950	C03.02	porin		181	135	22.0514	14.2123	-0.633725	Down	0.000101529	0.000205593	-	1272	c1142188	1140917
XC0951	C05.10	glucarate hydratase	tcbD	227	177	25.9424	17.4796	-0.569637	Down	7.61558e-05	0.000156927	-	1356	c1143621	1142266
XC0952	C11.03	glucarate transporter	exuT	263	168	29.8585	16.4815	-0.857296	Down	1.04546e-09	2.92286e-09	-	1365	c1145005	1143641
XC0953	C06.07	ketoglutarate semialdehyde dehydrogenase		157	175	15.3891	14.8226	-0.0541039	Down	0.729514	0.775695	-	1581	c1146700	1145120
XC0954	C01.02	5-dehydro-4-deoxyglucarate dehydratase	dapA	130	113	21.9455	16.4837	-0.412883	Down	0.025768	0.0387854	-	918	c1147617	1146700
XC0955	C09.01	transcriptional regulator		218	261	38.8313	40.1735	0.0490274	Up	0.714622	0.76236	+	870	1147914	1148783
XC0956	C09.03	pentaphosphate guanosine-3	spoT	1684	2059	120.151	126.945	0.0793574	Up	0.0941782	0.127384	-	2172	c1151146	1148975
XC0957	C13.01	RNA polymerase omega subunit	rpoZ	1787	2993	923.097	1335.99	0.533358	Up	4.37162e-12	1.5462e-11	-	300	c1151587	1151288
XC0958	C08.01	guanylate kinase	gmk	485	695	122.81	152.073	0.308334	Up	0.00028656	0.000557516	-	612	c1152443	1151832
XC0959	C18.01	conserved hypothetical protein		433	603	77.9344	93.7849	0.267097	Up	0.00320584	0.00552117	-	861	c1153415	1152555
XC0960	C13.02	ribonuclease PH	rph	363	955	77.4844	176.151	1.18484	Up	6.83898e-14	3.40415e-13	+	726	1153528	1154253
XC0961	C18.01	conserved hypothetical protein		104	182	41.0096	62.0151	0.596661	Up	0.000663604	0.00123959	+	393	1154250	1154642
XC0962	C17	Ham1 like protein		353	489	87.6666	104.941	0.259472	Up	0.0098578	0.0158749	+	624	1154615	1155238
XC0963	C06.07	oxidoreductase		242	356	32.3855	41.1681	0.346176	Up	0.00382894	0.00652498	+	1158	1155255	1156412
XC0964	C18.01	conserved hypothetical protein		1233	1819	78.3422	99.8711	0.350278	Up	4.02446e-11	1.21107e-10	+	2439	1156480	1158918
XC0965	C18.01	conserved hypothetical protein		95	180	42.6726	69.867	0.711303	Up	7.64854e-05	0.000157452	+	345	1158915	1159259
XC0966	C12.06	proline dipeptidase	pepQ	979	1661	114.415	167.743	0.551977	Up	1.15064e-12	4.62889e-12	+	1326	1159457	1160782
XC0967	C18.01	conserved hypothetical protein		180	178	94.8789	81.0759	-0.226814	Down	0.136362	0.177056	-	294	c1161313	1161020
XC0968	C15.03	IS1480 transposase	IS1480									+
XC0969	C03.02	outer membrane protein	omp21	472	1233	118.935	268.477	1.17462	Up	0	0	-	615	c1162945	1162331
XC0970	C03.02	outer membrane protein	ompW	8673	20357	2153.92	4368.66	1.02023	Up	9.18976e-12	3.0151e-11	-	624	c1163688	1163065
XC0971	C18.01	conserved hypothetical protein		94	109	28.0676	28.1241	0.00290117	Up	0.994078	0.994786	-	519	c1164425	1163907
XC0972	C06.08	glyceraldehyde-3-phosphate dehydrogenase	gapA	4506	8547	696.896	1142.26	0.712877	Up	2.7927e-11	8.54428e-11	+	1002	1164956	1165957
XC0973	C18.01	conserved hypothetical protein		409	712	134.57	202.431	0.589082	Up	2.5165e-11	7.76688e-11	+	471	1166169	1166639
XC0974	C18.01	conserved hypothetical protein		575	640	32.6759	31.4278	-0.0561844	Down	0.496522	0.559716	+	2727	1166810	1169536
XC0975	C18.01	conserved hypothetical protein		165	216	18.7325	21.1904	0.177871	Up	0.23463	0.289494	+	1365	1169536	1170900
XC0976	C06.08	phosphoglycerate kinase	pgk	1687	2723	222.306	310.07	0.480043	Up	5.71764e-13	2.511e-12	+	1176	1171221	1172396
XC0977	C17	indigoidine synthesis like protein	idgB	680	1365	162.622	282.083	0.7946	Up	8.95506e-13	3.7087e-12	+	648	1172393	1173040
XC0978	C06.08	pyruvate kinase type II	pykA	4282	5277	452.336	481.699	0.0907389	Up	0.00221448	0.00389497	+	1467	1173240	1174706
XC0979	C06.08	fructose-bisphosphate aldolase		14362	11606	2214.59	1546.45	-0.51808	Down	2.32612e-183	2.50177e-182	+	1005	1175171	1176175
XC0980	C18.01	conserved hypothetical protein		25795	11478	7402.63	2846.37	-1.37891	Down	0	0	-	540	c1177151	1176612
XC0981	C18.01	conserved hypothetical protein		351	527	107.286	139.194	0.375638	Up	0.000143957	0.000286961	-	507	c1178165	1177659
XC0982	C01.03	cysteine synthase	cysK	4885	8340	788.565	1163.36	0.560995	Up	1.22509e-11	3.97305e-11	-	960	c1179287	1178328
XC0983	C02.12	siroheme synthase	cysG	1219	2385	156.639	264.826	0.757597	Up	1.92735e-12	7.42751e-12	-	1206	c1180509	1179304
XC0984	C09.01	transcriptional regulator lysR family	cysB	291	654	45.9693	89.2746	0.957577	Up	2.16272e-13	1.03496e-12	+	981	1180673	1181653
XC0985	C18.01	conserved hypothetical protein		80	65	43.9628	30.8662	-0.510255	Down	0.0335866	0.0495802	+	282	1181748	1182029
XC0986	C18.01	conserved hypothetical protein		195	161	58.9063	42.0269	-0.487108	Down	0.00147166	0.00264811	+	513	1183836	1184348
XC0987	C14.01	sensor histidine kinase		1582	1193	184.47	120.208	-0.61785	Down	2.6539e-29	1.69271e-28	-	1329	c1183863	1182535
XC0988	C11.07	TonB-dependent receptor	fecA	486	415	36.384	26.8471	-0.438539	Down	5.17262e-06	1.16994e-05	+	2070	1184489	1186558
XC0989	C18.01	conserved hypothetical protein		963	1921	94.214	162.402	0.785556	Up	2.67164e-12	1.0021e-11	+	1584	1186546	1188129
XC0990	C05.07	3	cysH	5272	11481	1125.34	2117.69	0.912132	Up	2.93412e-11	8.93804e-11	-	726	c1188885	1188160
XC0991	C05.07	NADPH-sulfite reductase iron-sulfur protein	cysI	10783	26416	978.927	2072.3	1.08196	Up	2.64278e-12	9.93045e-12	-	1707	c1190588	1188882
XC0992	C05.07	NADPH-sulfite reductase flavoprotein subunit	cysJ	3508	16334	294.172	1183.61	2.00846	Up	1.09388e-11	3.56674e-11	-	1848	c1192551	1190704
XC0993	C05.07	ATP sulfurylase small subunit	cysD or nodP	734	3211	125.134	473.037	1.91848	Up	1.6982e-12	6.6048e-12	+	909	1192730	1193638
XC0994	C05.07	ATP sulfurylase/adenylylsulfate kinase	nodQ	3160	10437	247.699	706.949	1.51302	Up	0	0	+	1977	1193638	1195614
XC0995	C16.14	RND efflux membrane fusion protein		521	822	74.3451	101.359	0.447161	Up	2.35602e-08	6.21977e-08	+	1086	1195877	1196962
XC0996	C16.14	acriflavin resistance protein	acrF	1010	1210	50.0699	51.8341	0.0499575	Up	0.417606	0.479866	+	3126	1196959	1200084
XC0997	C12.06	aminopeptidase N	pepN	440	686	25.4807	34.3287	0.430011	Up	8.69208e-07	2.08215e-06	+	2676	1200471	1203146
XC0998	C12.02	acetyltransferase		52	73	13.9178	16.8835	0.278691	Up	0.29108	0.351732	+	579	1203162	1203740
XC0999	C11.01	sodium/proton-dependent alanine carrier protein		941	1133	97.6075	101.554	0.0571869	Up	0.369798	0.432114	+	1494	1203841	1205334
XC1000	C12.03	tRNA/rRNA methyltransferase		141	245	24.1978	36.3327	0.586392	Up	9.9206e-05	0.000201373	+	903	1205331	1206233
XC1001	C17	carboxylesterase		458	714	47.0349	63.3619	0.429882	Up	5.23836e-07	1.27585e-06	+	1509	1206236	1207744
XC1002	C05.09	alpha-glucosidase	susB	7183	3087	566.484	210.374	-1.42908	Down	0	0	-	1965	c1210121	1208157
XC1003	C05.09	glycosyl hydrolase		2973	656	164.426	31.3512	-2.39085	Down	0	0	+	2802	1210957	1213758
XC1004	C11.07	TonB-dependent receptor	iroN	10384	775	547.905	35.3359	-3.95472	Down	0	0	+	2937	1213896	1216832
XC1005	C16.08	1,4-beta-cellobiosidase		207	83	21.5582	7.46954	-1.52914	Down	7.03418e-18	3.86147e-17	+	1488	1217718	1219205
XC1006	C09.01	transcriptional regulator lacI family	salR	173	158	25.533	20.1505	-0.341542	Down	0.0312228	0.0463668	-	1050	c1220603	1219554
XC1007	C12.06	aminopeptidase		32	66	17.7742	31.6781	0.8337	Up	0.00633244	0.0105274	-	279	c1220933	1220655
XC1008	C12.06	aminopeptidase		435	693	59.7619	82.2703	0.461146	Up	1.34083e-07	3.36685e-07	-	1128	c1222073	1220946
XC1009	C11.07	large-conductance mechanosensitive channel	mscL	1542	1761	553.153	545.877	-0.0191022	Down	0.703044	0.752675	-	432	c1222619	1222188
XC1010	C05.10	fumarylacetoacetate hydrolase		2521	2918	547.166	547.276	0.000289464	Up	0.995168	0.99564	-	714	c1223395	1222682
XC1011	C18.01	conserved hypothetical protein		1773	1301	995.506	631.229	-0.657266	Down	3.01306e-36	2.04888e-35	-	276	c1223763	1223488
XC1012	C18.01	conserved hypothetical protein		332	414	150.438	162.104	0.107753	Up	0.312154	0.373133	+	342	1224180	1224521
XC1013	C16.14	sulfur deprivation response regulator	sac1	289	372	24.0397	26.7392	0.153539	Up	0.175427	0.222637	-	1863	c1226729	1224867
XC1014	C10.04	DNA mismatch repair protein	micA	598	733	117.902	124.882	0.0829734	Up	0.297636	0.358012	-	786	c1227581	1226796
XC1015	C02.08	thiamine biosynthesis protein	thiG	1477	2105	287.911	354.572	0.300456	Up	7.08438e-10	1.98986e-09	-	795	c1228520	1227726
XC1016	C18.01	conserved hypothetical protein		94	77	72.473	51.2996	-0.498497	Down	0.0241278	0.036499	-	201	c1228769	1228569
XC1017	C05.10	lipase/esterase	estA	4792	3675	416.028	275.701	-0.593578	Down	2.07544e-79	1.79673e-78	+	1785	1228958	1230742
XC1018	C15.01	phage-related integrase	intS	625	630	51.2463	44.6373	-0.199199	Down	0.0144411	0.0226755	+	1890	1231170	1233059
XC1019	C18.01	conserved hypothetical protein		2028	742	313.649	99.1643	-1.66126	Down	5.70214e-181	6.1171e-180	+	1002	1233696	1234697
XC1020	C18.01	conserved hypothetical protein		699	305	166.395	62.739	-1.40718	Down	4.11928e-50	3.05218e-49	-	651	c1235418	1234768
XC1021	C18.01	conserved hypothetical protein		185	285	97.5144	129.812	0.412742	Up	0.0023058	0.00404378	+	294	1235521	1235814
XC1022	C09.01	regulatory protein bphR		348	313	60.9369	47.3609	-0.363619	Down	0.00119829	0.00218512	-	885	c1236726	1235842
XC1023	C18.01	conserved hypothetical protein		2843	4321	112.363	147.573	0.393257	Up	0	0	-	3921	c1241399	1237479
XC1025	C15.03	IS1404 transposase	IS1404
XC1026	C15.03	IS1404 transposase	IS1404
XC1027	C16.04	VirB6 protein	virB6	168	167	23.4547	20.1471	-0.219307	Down	0.163479	0.208478	+	1110	1243200	1244309
XC1028	C18.01	conserved hypothetical protein		718	678	202.673	165.377	-0.293393	Down	0.000145259	0.000289284	+	549	1244378	1244926
XC1029	C18.01	conserved hypothetical protein		194	224	56.6176	56.4901	-0.00325222	Down	0.97789	0.984663	+	531	1245324	1245854
XC1030	C18.01	conserved hypothetical protein		249	312	58.4655	63.3038	0.114706	Up	0.351432	0.412942	+	660	1245851	1246510
XC1032	C15.03	ISxcc1 transposase	ISxcc1	22	32	4.43921	5.57966	0.329874	Up	0.418876	0.481063	-	768	c1248447	1247680
XC1034	C15.03	ISxcc1 transposase	IS1478	20	23	11.6081	11.5355	-0.00906044	Down	0.972104	0.980242	-	267	c1248788	1248522
XC1035	C18.01	conserved hypothetical protein		99	81	14.997	10.603	-0.500201	Down	0.020259	0.0310815	-	1023	c1250185	1249163
XC1036	C14.02	conserved hypothetical protein		97	104	14.651	13.5739	-0.110167	Down	0.58509	0.640545	+	1026	1250567	1251592
XC1037	C18.01	conserved hypothetical protein		455	785	76.0634	113.399	0.576132	Up	6.49702e-12	2.17565e-11	-	927	c1253068	1252142
XC1038	C18.01	conserved hypothetical protein		884	1057	180.491	186.489	0.0471628	Up	0.474508	0.537054	-	759	c1253819	1253061
XC1039	C18.01	conserved hypothetical protein		1069	968	107.642	84.2278	-0.353877	Down	3.14118e-08	8.20013e-08	-	1539	c1255953	1254415
XC1040	C18.01	conserved hypothetical protein		49	46	21.8203	17.701	-0.301842	Down	0.306296	0.367068	-	348	c1256301	1255954
XC1041	C18.01	conserved hypothetical protein		303	442	37.7153	47.5414	0.334034	Up	0.00182471	0.00324735	-	1245	c1257542	1256298
XC1042	C18.01	conserved hypothetical protein		209	159	34.4925	22.6752	-0.60517	Down	6.1149e-05	0.00012706	-	939	c1258647	1257709
XC1044	C18.01	conserved hypothetical protein		48	21	47.6827	18.0266	-1.40334	Down	0.000108031	0.000218445	+	156	1259616	1259771
XC1045	C18.01	conserved hypothetical protein		128	61	50.0909	20.6278	-1.27996	Down	3.4199e-09	9.35039e-09	+	396	1259948	1260343
XC1046	C16.15	virulence regulator	xrvA	957	1250	377.367	425.928	0.174643	Up	0.00476984	0.00804064	+	393	1260434	1260826
XC1047	C05.09	glycogen debranching enzyme	glgX	5139	2134	373.89	134.163	-1.47862	Down	0	0	-	2130	c1263494	1261365
XC1048	C12.02	ribosomal protein S6 modification protein	rimK	322	145	56.9634	22.1658	-1.3617	Down	7.04958e-23	4.19789e-22	+	876	1263987	1264862
XC1049	C14.01	two-component system regulatory protein	colR	3025	3076	691.417	607.541	-0.186574	Down	4.45136e-07	1.08668e-06	+	678	1265512	1266189
XC1050	C14.01	two-component system sensor protein	colS	409	513	54.7342	59.3236	0.116164	Up	0.225382	0.279392	+	1158	1266359	1267516
XC1051	C18.01	conserved hypothetical protein		146	279	45.9867	75.9378	0.723602	Up	5.5872e-07	1.35611e-06	-	492	c1268150	1267659
XC1052	C18.01	conserved hypothetical protein		252	443	134.2	203.859	0.603189	Up	7.65872e-08	1.95337e-07	-	291	c1268437	1268147
XC1053	C18.01	conserved hypothetical protein		69	78	24.5813	24.0118	-0.0338165	Down	0.881362	0.909626	-	435	c1268946	1268512
XC1054	C15.03	IS1478 transposase	IS1478									+
XC1055	C18.01	conserved hypothetical protein		280	453	69.5373	97.2148	0.48339	Up	8.62642e-06	1.91114e-05	-	624	c1271580	1270957
XC1056	C03.05	type IV pre-pilin leader peptidase	pilD	819	1289	146.898	199.783	0.443623	Up	4.39914e-12	1.55073e-11	-	864	c1272457	1271594
XC1057	C16.15	fimbrial assembly protein	pilC	2338	3480	301.931	388.344	0.363118	Up	0	0	-	1200	c1273663	1272464
XC1058	C03.05	pilin	pilE	1158	1835	406.925	557.207	0.453451	Up	6.00874e-12	2.02988e-11	+	441	1274047	1274487
XC1059	C17	pilin		544	650	193.8	200.098	0.0461388	Up	0.584024	0.639544	+	435	1274567	1275001
XC1060	C16.15	pilus biogenesis protein	pilB	4487	6433	401.006	496.802	0.309046	Up	2.42612e-11	7.50993e-11	+	1734	1275066	1276799
XC1061	C14.01	two-component system regulatory protein	pilR	2522	3322	278.37	316.848	0.186789	Up	8.95536e-07	2.144e-06	-	1404	c1278621	1277218
XC1062	C14.01	two-component system sensor protein	pilS	550	568	52.9068	47.2141	-0.164235	Down	0.0569406	0.0800739	-	1611	c1280431	1278821
XC1063	C06.11	succinyl-CoA synthetase beta subunit	sucC	8939	16416	1183.99	1878.89	0.666223	Up	0	0	+	1170	1280665	1281834
XC1064	C06.11	succinyl-CoA synthetase alpha subunit	sucD	4323	10074	764.76	1539.99	1.00984	Up	2.12424e-11	6.63884e-11	+	876	1281859	1282734
XC1065	C18.02	hypothetical protein		524	916	164.048	247.805	0.595086	Up	0	0	+	495	1282754	1283248
XC1066	C18.01	conserved hypothetical protein		185	262	94.6179	115.792	0.291347	Up	0.0352054	0.0518428	+	303	1283252	1283554
XC1067	C02.07	NH3-dependent NAD synthetase		1294	2015	120.874	162.648	0.428248	Up	3.71236e-12	1.34001e-11	+	1659	1283551	1285209
XC1068	C18.01	conserved hypothetical protein		1422	516	223.268	70.0086	-1.67317	Down	8.86244e-129	8.66915e-128	-	987	c1286189	1285203
XC1069	C03.02	competence lipoprotein	comL	5042	5948	885.887	903.07	0.0277142	Up	0.315972	0.377269	-	882	c1287521	1286640
XC1070	C12.02	ribosomal large subunit pseudouridine synthase D	rluD	370	430	57.5687	57.8133	0.00611709	Up	0.955094	0.966789	+	996	1287644	1288639
XC1071	C18.01	conserved hypothetical protein		168	163	32.5028	27.2505	-0.254284	Down	0.108414	0.144506	+	801	1288641	1289441
XC1072	C18.01	conserved hypothetical protein		47	29	14.3659	7.65965	-0.907302	Down	0.00695378	0.0114654	+	507	1289462	1289968
XC1073	C18.01	conserved hypothetical protein		101	104	37.2663	33.1591	-0.168466	Down	0.401016	0.463201	+	420	1289955	1290374
XC1074	C04.02	chemotaxis protein	mcp1	211	210	17.4951	15.0463	-0.217548	Down	0.121391	0.159534	-	1869	c1292593	1290725
XC1075	C06.09	glucose dehydrogenase	gcd	5397	5620	337.926	304.075	-0.152282	Down	3.098e-08	8.10246e-08	-	2475	c1295600	1293126
XC1076	C16.14	trehalose-6-phosphate synthase	ostA	4138	5504	468.758	538.78	0.200853	Up	1.98037e-11	6.23078e-11	-	1368	c1297885	1296518
XC1077	C18.01	conserved hypothetical protein		1417	2020	123.435	152.053	0.300821	Up	1.49036e-09	4.14469e-09	-	1779	c1299660	1297882
XC1078	C16.14	trehalose-6-phosphate phosphatase	ostB	892	1300	182.124	229.362	0.332702	Up	9.65998e-08	2.4475e-07	-	759	c1300468	1299710
XC1079	C11.04	ferric enterobactin receptor	bfeA	5944	15145	378.134	832.551	1.13864	Up	2.3284e-11	7.22867e-11	-	2436	c1303598	1301163
XC1080	C18.01	conserved hypothetical protein		229	463	80.4713	140.592	0.80497	Up	1.82654e-12	7.07134e-12	+	441	1303836	1304276
XC1081	C18.01	conserved hypothetical protein		655	1140	88.3417	132.863	0.588773	Up	6.92558e-13	2.9673e-12	+	1149	1304024	1305172
XC1082	C18.01	conserved hypothetical protein		801	1359	77.4844	113.599	0.551977	Up	5.16698e-13	2.28105e-12	+	1602	1305310	1306911
XC1083	C18.01	conserved hypothetical protein		184	398	24.4338	45.67	0.902368	Up	9.07052e-13	3.75283e-12	+	1167	1306908	1308074
XC1084	C18.01	conserved hypothetical protein		933	1588	138.095	203.106	0.556568	Up	8.72858e-13	3.62916e-12	+	1047	1308224	1309270
XC1085	C16.11	glutathione transferase		843	635	175.59	114.293	-0.61947	Down	1.99448e-16	1.07254e-15	-	744	c1310207	1309464
XC1086	C18.01	conserved hypothetical protein		331	514	166.002	222.753	0.424243	Up	2.62688e-05	5.61609e-05	-	309	c1310523	1310215
XC1087	C11.07	ABC transporter ATP-binding subunit		90	425	33.6889	137.47	2.02877	Up	0	0	+	414	1310696	1311109
XC1088	C12.06	ATP-dependent Clp protease subunit	clpB	15316	11571	917.828	599.186	-0.61522	Down	7.1693e-266	8.66068e-265	+	2586	1311263	1313848
XC1089	C18.01	conserved hypothetical protein		418	550	72.4574	82.3842	0.185234	Up	0.047763	0.0685628	+	894	1313979	1314872
XC1090	C01.01	homocysteine synthase PA5025 [imported]	metB	3888	10672	468.157	1110.42	1.24604	Up	9.05942e-14	4.47243e-13	+	1287	1315055	1316341
XC1091	C03.02	outer membrane receptor for transport of vitamin B	btuB	1176	1720	96.8864	122.45	0.337826	Up	4.9072e-10	1.39224e-09	+	1881	1317233	1319113
XC1092	C18.01	conserved hypothetical protein		221	444	57.6567	100.096	0.795819	Up	6.88428e-12	2.2944e-11	+	594	1319236	1319829
XC1093	C18.01	conserved hypothetical protein		325	523	88.3594	122.87	0.475677	Up	2.45818e-06	5.69746e-06	+	570	1319871	1320440
XC1094	C02.13	cob(I)alamin adenolsyltransferase	btuR	827	1323	209.41	289.486	0.46716	Up	2.47712e-12	9.37481e-12	+	612	1320437	1321048
XC1095	C02.13	cobyrinic acid a,c-diamide synthase	cobB	340	664	40.5615	68.4507	0.754954	Up	2.81996e-13	1.32394e-12	+	1299	1321051	1322349
XC1096	C02.13	cobalamin biosynthesis protein	cobD	96	243	16.3125	35.6805	1.12916	Up	1.17326e-11	3.81378e-11	+	912	1322372	1323283
XC1097	C02.13	cobyric acid synthase		355	665	37.2723	60.3329	0.694841	Up	5.85754e-13	2.56176e-12	+	1476	1324404	1325879
XC1098	C02.13	adenosyl cobinamide kinase/adenosyl cobinamide phosphate guanylyltransferase	cobU	56	112	16.625	28.732	0.789306	Up	0.000656388	0.00122665	+	522	1325867	1326388
XC1099	C02.13	nicotinate-nucleotide-dimethylbenzimidazole phosphoribosyltransferase	cobT	285	500	42.1835	63.9503	0.600272	Up	1.29562e-08	3.46374e-08	+	1047	1326385	1327431
XC1100	C18.01	conserved hypothetical protein		78	134	21.2063	31.481	0.569993	Up	0.0051155	0.00860269	+	570	1327428	1327997
XC1101	C02.13	cobalamin synthase	cobS	34	40	7.16862	7.28772	0.023771	Up	0.953084	0.965682	+	735	1327994	1328728
XC1102	C09.01	transcriptional regulator araC family		97	117	15.6583	16.3205	0.0597576	Up	0.76849	0.810191	+	960	1328769	1329728
XC1103	C01.02	diaminopimelate decarboxylase	lysA	178	166	21.4832	17.3126	-0.311388	Down	0.0451984	0.0651921	-	1284	c1330933	1329650
XC1104	C11.07	iron transporter	iucA	394	274	34.4959	20.7299	-0.734714	Down	6.27682e-11	1.86623e-10	-	1770	c1332699	1330930
XC1105	C11.07	transport protein	yceE	107	72	14.0642	8.17782	-0.782236	Down	0.000325006	0.000627105	-	1179	c1333855	1332677
XC1106	C18.01	conserved hypothetical protein		160	85	13.7521	6.31309	-1.12323	Down	2.5613e-09	7.03481e-09	-	1803	c1335654	1333852
XC1107	C18.01	conserved hypothetical protein		118	77	14.1754	7.99319	-0.826551	Down	7.53144e-05	0.000155345	-	1290	c1336940	1335651
XC1108	C11.04	citrate-dependent iron transporter	fecA	771	1110	56.0943	69.785	0.315063	Up	2.85988e-06	6.58866e-06	-	2130	c1339191	1337062
XC1109	C05.10	4-hydroxy-2-oxovalerate aldolase	mphE or bphF	259	354	52.6731	62.211	0.240103	Up	0.0416408	0.0605162	-	762	c1339953	1339192
XC1110	C11.04	cation:proton antiporter	ybaL	1618	1755	147.668	138.407	-0.0934349	Down	0.0601786	0.084262	-	1698	c1341843	1340146
XC1111	C02.01	cytochrome P450 hydroxylase	bioI	437	278	56.7181	31.1788	-0.863243	Down	2.48216e-15	1.30159e-14	+	1194	1342915	1344108
XC1112	C11.04	ferric enterobactin receptor	bfeA	6598	15725	426.035	877.401	1.04227	Up	1.14708e-11	3.73156e-11	-	2400	c1346610	1344211
XC1113	C11.04	ferric enterobactin receptor	bfeA	18597	44235	1206.85	2480.57	1.03942	Up	0	0	-	2388	c1349328	1346941
XC1114	C18.01	conserved hypothetical protein		2952	1496	1155.22	505.889	-1.19128	Down	5.65588e-159	5.8732e-158	-	396	c1349999	1349604
XC1115	C11.04	ferric enterobactin receptor	bfeA	4638	13819	301.74	776.88	1.36438	Up	2.36572e-11	7.33373e-11	-	2382	c1352597	1350216
XC1116	C11.07	ABC transporter ATP-binding protein	yheS	1857	2513	150.118	175.545	0.225743	Up	2.91856e-07	7.1957e-07	+	1917	1352776	1354692
XC1117	C18.01	conserved hypothetical protein		229	299	70.834	79.9194	0.174104	Up	0.170143	0.216452	+	501	1354743	1355243
XC1118	C09.01	transcriptional activator ampR family	ampR	132	151	23.3515	23.083	-0.0166837	Down	0.918264	0.93966	-	876	c1356141	1355266
XC1119	C16.14	beta lactamase	bla	249	217	43.3078	32.6138	-0.409145	Down	0.00221868	0.00390073	+	891	1356242	1357132
XC1120	C16.08	xylanase	xynB	124	101	18.8393	13.2599	-0.506679	Down	0.00856616	0.0139225	+	1020	1357348	1358367
XC1121	C05.04	phospholipase C	plcN	438	687	31.5998	42.8293	0.438685	Up	5.32088e-07	1.2952e-06	-	2148	c1360615	1358468
XC1122	C11.07	TonB-dependent receptor	fhuA	567	736	36.4746	40.9129	0.165663	Up	0.0397916	0.058069	-	2409	c1363436	1361028
XC1123	C04.04	alpha,alpha-trehalose-phosphate synthase		3540	9985	239.037	582.619	1.28532	Up	1.63223e-11	5.20535e-11	-	2295	c1365901	1363607
XC1124	C11.01	transmembrane transport protein	ycaD	717	1299	89.4627	140.058	0.646662	Up	6.1351e-13	2.66381e-12	-	1242	c1367202	1365961
XC1125	C18.01	conserved hypothetical protein		380	598	196.294	266.931	0.443452	Up	2.30814e-06	5.36741e-06	+	300	1368097	1368396
XC1126	C18.01	conserved hypothetical protein		133	172	31.8069	35.5445	0.160288	Up	0.338666	0.399948	+	648	1368393	1369040
XC1127	C18.01	conserved hypothetical protein		1045	1173	210.042	203.734	-0.0439942	Down	0.472426	0.535272	-	771	c1370117	1369347
XC1128	C12.03	aspartyl-tRNA synthetase	aspS	2507	4376	219.868	331.635	0.592956	Up	0	0	+	1767	1370278	1372044
XC1129	C17	acetyltransferase		260	384	76.3104	97.3904	0.3519	Up	0.00228352	0.00400804	+	528	1372392	1372919
XC1130	C18.01	conserved hypothetical protein		22	16	5.68219	3.57098	-0.670126	Down	0.155953	0.199787	+	600	1373104	1373703
XC1131	C18.01	conserved hypothetical protein		2565	2940	545.261	540.056	-0.013837	Down	0.721678	0.76872	+	729	1373779	1374507
XC1132	C10.03	holliday junction resolvase, endodeoxyribonuclease	ruvC	371	393	109.511	100.243	-0.127584	Down	0.22112	0.275079	+	525	1374637	1375161
XC1133	C10.03	holliday junction binding protein, DNA helicase	ruvA	269	378	71.2592	86.5276	0.280086	Up	0.0147204	0.023071	+	585	1375274	1375858
XC1134	C11.04	potassium uptake protein	kup	1552	1573	126.054	110.4	-0.191304	Down	0.00021106	0.000414259	+	1908	1376058	1377965
XC1135	C18.02	hypothetical protein		402	395	55.5236	47.1436	-0.236037	Down	0.020868	0.0318997	+	1122	1377968	1379089
XC1136	C10.03	holliday junction binding protein, DNA helicase	ruvB	878	1100	130.704	141.501	0.114516	Up	0.079492	0.108811	+	1041	1379129	1380169
XC1137	C18.01	conserved hypothetical protein		898	1467	303.185	427.993	0.497387	Up	2.6823e-12	1.00431e-11	+	459	1380222	1380680
XC1138	C11.07	TolQ protein	tolQ	5971	5181	1186.31	889.484	-0.415436	Down	3.99378e-52	2.99605e-51	+	780	1380692	1381471
XC1139	C11.07	TolR protein	tolR	914	982	314.759	292.225	-0.107165	Down	0.105875	0.141569	+	450	1381563	1382012
XC1140	C11.07	TolA protein	tolA	2966	4005	442.811	516.683	0.222589	Up	1.55593e-10	4.50847e-10	+	1038	1382002	1383039
XC1141	C11.07	TolB protein	tolB	12998	16142	1525.97	1637.58	0.101835	Up	1.98091e-09	5.49081e-09	+	1320	1383304	1384623
XC1142	C03.03	outer membrane protein P6 precursor	ompP6	6488	15237	1937.26	3931.43	1.02104	Up	2.5022e-11	7.73407e-11	+	519	1384681	1385199
XC1143	C18.01	conserved hypothetical protein		8408	9511	1590.94	1555.11	-0.0328599	Down	0.128038	0.16733	+	819	1385206	1386024
XC1144	C17	radical activating enzyme		529	725	119.852	141.939	0.244019	Up	0.00302502	0.00523113	+	684	1386069	1386752
XC1145	C09.01	transcriptional regulator	exsB	374	598	85.8642	118.636	0.466413	Up	7.46252e-07	1.79578e-06	+	675	1386949	1387623
XC1146	C18.01	conserved hypothetical protein		47	15	17.0975	4.71521	-1.85839	Down	2.70788e-06	6.24873e-06	-	426	c1388177	1387752
XC1147	C18.02	hypothetical protein		67	23	43.2621	12.8332	-1.75322	Down	6.96234e-08	1.78006e-07	-	240	c1388812	1388573
XC1148	C18.01	conserved hypothetical protein		39	23	19.0056	9.68545	-0.972535	Down	0.0092274	0.0149396	+	318	1388844	1389161
XC1149	C14.01	two-component system sensor protein	exsG	1641	2092	251.537	277.096	0.139613	Up	0.00330586	0.00568414	+	1011	1389216	1390226
XC1150	C14.01	two-component system regulatory protein	exsF	405	561	178.81	214.03	0.259385	Up	0.00570846	0.00955793	+	351	1390223	1390573
XC1151	C18.01	conserved hypothetical protein		214	259	26.446	27.658	0.064647	Up	0.631006	0.685473	-	1254	c1391962	1390709
XC1152	C11.07	chloride channel		366	404	31.5103	30.0558	-0.0681827	Down	0.510768	0.572712	+	1800	1392532	1394331
XC1153	C09.01	transcriptional regulator lysR family		321	631	54.1884	92.0462	0.764372	Up	0	0	-	918	c1395321	1394404
XC1154	C11.01	membrane transport protein	yggA	1370	2298	338.608	490.796	0.535509	Up	1.53477e-12	6.00241e-12	+	627	1395429	1396055
XC1155	C18.01	conserved hypothetical protein		206	386	74.938	121.338	0.695262	Up	1.28115e-08	3.42725e-08	+	426	1396221	1396646
XC1156	C18.02	hypothetical protein		169	237	75.2578	91.1986	0.27717	Up	0.0562088	0.0793359	-	348	c1397156	1396809
XC1157	C18.01	conserved hypothetical protein		152	307	89.2245	155.723	0.803473	Up	8.9684e-09	2.41757e-08	-	264	c1398007	1397744
XC1158	C13.01	pseudouridylate synthase		169	260	36.8351	48.9692	0.410794	Up	0.0037619	0.00641852	+	711	1398135	1398845
XC1159	C18.01	conserved hypothetical protein		48	51	67.0135	61.5271	-0.123231	Down	0.665918	0.718769	-	111	c1399297	1399187
XC1160	C14.01	response regulator		6001	7366	2296.22	2435.54	0.0849842	Up	0.000699886	0.0013039	-	405	c1400703	1400299
XC1161	C18.01	conserved hypothetical protein		3405	3982	1092.48	1104.01	0.0151441	Up	0.65371	0.706859	-	483	c1401264	1400782
XC1162	C10.03	DNA helicase	recQ	738	1104	63.4315	81.9959	0.370353	Up	5.51406e-08	1.41838e-07	-	1803	c1403206	1401404
XC1163	C10.02	DNA-binding related protein		7843	9975	2201.85	2419.87	0.136217	Up	3.59064e-10	1.02492e-09	-	552	c1404112	1403561
XC1164	C10.01	ATP dependent RNA helicase	hrpA	2158	2957	81.2494	96.2044	0.243745	Up	2.11282e-09	5.84108e-09	+	4116	1404200	1408315
XC1165	C11.07	TonB-dependent receptor	fepA	4682	2110	275.147	107.15	-1.36058	Down	0	0	-	2637	c1411203	1408567
XC1166	C06.08	glucose kinase	glk	4426	1601	662.697	207.143	-1.67772	Down	0	0	-	1035	c1412344	1411310
XC1167	C18.01	conserved hypothetical protein		255	269	26.5572	24.2085	-0.133585	Down	0.2883	0.348973	-	1488	c1414174	1412687
XC1168	C18.01	conserved hypothetical protein		740	812	223.542	211.962	-0.0767398	Down	0.294538	0.355198	-	513	c1414949	1414437
XC1169	C02.11	PqqE protein	pqqE	124	89	16.9904	10.5377	-0.689157	Down	0.000530936	0.00100153	-	1131	c1416140	1415010
XC1170	C02.11	PqqC/D protein	pqqC/D	47	44	26.1059	21.1187	-0.305852	Down	0.310308	0.371348	-	279	c1416415	1416137
XC1171	C02.11	PqqC protein	pqqC	270	180	55.5665	32.0108	-0.795657	Down	6.67094e-09	1.80518e-08	-	753	c1417164	1416412
XC1172	C02.11	pyrroloquinoline quinone biosynthesis protein G	pqqG	452	319	77.8288	47.4643	-0.713461	Down	8.85788e-12	2.91301e-11	-	900	c1418060	1417161
XC1173	C09.03	ATP:GTP 3	relA	1096	1401	78.1979	86.3768	0.143515	Up	0.0135572	0.0213671	+	2172	1418501	1420672
XC1174	C18.01	conserved hypothetical protein		68	95	7.34859	8.87143	0.271698	Up	0.238402	0.293976	+	1434	1420840	1422273
XC1175	C17	glycosyl transferase		721	1118	55.0949	73.8232	0.422155	Up	6.55394e-10	1.84455e-09	-	2028	c1424376	1422349
XC1176	C03.01	penicillin-binding protein 1B	ponB	2551	3496	161.687	191.475	0.243948	Up	6.50446e-11	1.93118e-10	+	2445	1424547	1426991
XC1177	C18.01	conserved hypothetical protein		557	692	164.415	176.509	0.1024	Up	0.21313	0.266239	+	525	1427004	1427528
XC1178	C10.01	ATP-dependent helicase	yoaA	314	430	24.2452	28.6906	0.242878	Up	0.023137	0.035101	+	2007	1428033	1430039
XC1179	C18.01	conserved hypothetical protein		216	306	46.4906	56.9125	0.291806	Up	0.0225766	0.0343373	+	720	1430515	1431234
XC1180	C09.03	dinitrogenase reductase activating glycohydrolase	draG	358	603	60.042	87.3905	0.541504	Up	1.24298e-08	3.32725e-08	+	924	1431234	1432157
XC1181	C11.07	TonB protein	tonB	283	445	50.0641	68.026	0.442309	Up	4.82434e-05	0.000101191	-	876	c1433237	1432362
XC1182	C16.11	glutathione synthetase	gshB	573	1319	93.3724	185.731	0.992143	Up	1.02163e-12	4.1495e-12	-	951	c1434184	1433234
XC1183	C03.05	pilus protein	pilG	373	958	143.789	319.123	1.15016	Up	4.95604e-13	2.22284e-12	+	402	1434422	1434823
XC1184	C03.05	PilH protein	pilH	217	768	92.6397	283.318	1.61272	Up	2.5735e-13	1.22046e-12	+	363	1434841	1435203
XC1185	C03.05	pilus biogenesis protein	pilI	261	692	75.7432	173.534	1.19603	Up	2.48468e-13	1.18233e-12	+	534	1435200	1435733
XC1186	C03.05	pilus biogenesis protein	pilJ	880	2988	66.9477	196.43	1.55291	Up	1.92224e-12	7.41461e-12	+	2037	1435773	1437809
XC1187	C03.05	PilL protein	pilL	1669	7656	36.7495	145.671	1.98691	Up	3.77432e-12	1.35657e-11	+	7038	1437872	1444909
XC1188	C18.01	conserved hypothetical protein		148	718	19.4039	81.3441	2.06769	Up	2.0206e-14	1.02761e-13	+	1182	1444917	1446098
XC1190	C18.01	conserved hypothetical protein		142	543	46.1333	152.441	1.72437	Up	3.344e-13	1.54417e-12	+	477	1446133	1446609
XC1191	C12.02	ribosomal protein alanine acetyltransferase	rimJ	42	55	11.359	12.8537	0.178348	Up	0.554356	0.613913	+	573	1446917	1447489
XC1192	C16.14	antifreeze glycopeptide AFGP related protein		481	550	39.5018	39.031	-0.0172996	Down	0.84541	0.878976	-	1887	c1449619	1447733
XC1193	C13.03	RNA polymerase sigma-70 factor		174	222	47.0586	51.8821	0.140778	Up	0.33749	0.398895	-	573	c1450188	1449616
XC1194	C18.01	conserved hypothetical protein		1215	943	104.954	70.3896	-0.576321	Down	2.21702e-20	1.2631e-19	-	1794	c1452069	1450276
XC1195	C04.04	asparaginase	aspG	227	440	33.0309	55.3251	0.744117	Up	1.15155e-10	3.35055e-10	+	1065	1452357	1453421
XC1196	C16.14	copper homeostasis protein	cutC	134	155	28.7217	28.7086	-0.000659086	Down	0.99235	0.993292	+	723	1453439	1454161
XC1197	C06.07	cytochrome P450 hydroxylase		149	140	19.8883	16.1479	-0.30058	Down	0.0763038	0.104821	+	1161	1454379	1455539
XC1198	C17	sulfotransferase		174	224	29.4695	32.7828	0.153717	Up	0.293688	0.354274	+	915	1455532	1456446
XC1199	C18.01	conserved hypothetical protein		116	155	25.6074	29.5674	0.207449	Up	0.243482	0.299801	+	702	1456443	1457144
XC1200	C18.01	conserved hypothetical protein		402	573	58.331	71.846	0.300645	Up	0.00130552	0.0023704	-	1068	c1458598	1457531
XC1201	C17	RebB protein	rebB	39	33	18.6537	13.6392	-0.451702	Down	0.18433	0.232745	+	324	1458998	1459321
XC1202	C18.01	conserved hypothetical protein		33	71	23.6758	44.0173	0.894659	Up	0.00262732	0.00458097	-	216	c1459605	1459390
XC1203	C18.01	conserved hypothetical protein		175	306	36.3046	54.8554	0.595482	Up	1.01921e-05	2.23919e-05	-	747	c1460774	1460028
XC1204	C10.05	HsdR protein		1805	2633	84.995	107.138	0.334014	Up	3.17434e-12	1.16071e-11	-	3291	c1464061	1460771
XC1205	C10.05	type I restriction enzyme (specificity chain) homolog	specificity chain	851	1155	105.672	123.933	0.229968	Up	0.000403738	0.000771255	-	1248	c1465305	1464058
XC1206	C17	DNA-damage-inducible protein d		1047	1622	188.446	252.271	0.420818	Up	6.22302e-12	2.09387e-11	-	861	c1466436	1465576
XC1207	C10.05	type I restriction enzyme M protein	hsdM	1333	2045	136.894	181.478	0.40673	Up	4.45732e-12	1.56862e-11	-	1509	c1467931	1466423
XC1208	C18.01	conserved hypothetical protein		631	764	163.794	171.371	0.0652383	Up	0.4019	0.463968	-	597	c1468545	1467949
XC1209	C18.01	conserved hypothetical protein		73	108	43.3438	55.4118	0.354369	Up	0.105348	0.140955	+	261	1468706	1468966
XC1210	C18.01	conserved hypothetical protein		2332	905	154.439	51.7907	-1.57627	Down	1.17382e-192	1.27547e-191	+	2340	1469722	1472061
XC1211	C15.03	ISxac3 transposase	ISxac3	4	0	2.10842	0	-11.0419	Down	0.0428088	0.0620426	+	294	1473169	1473462
XC1212	C15.03	ISxac3 transposase	ISxac3	24	36	4.49185	5.82225	0.374268	Up	0.332332	0.393792	+	828	1473507	1474334
XC1213	C16.07	virulence protein	psvA	412	545	48.0415	54.9149	0.192918	Up	0.0404166	0.0588792	+	1329	1474796	1476124
XC1214	C05.09	beta-galactosidase	bga	937	613	78.8305	44.5646	-0.822856	Down	9.4854e-29	6.00457e-28	-	1842	c1478199	1476358
XC1215	C18.01	conserved hypothetical protein		1131	716	74.71	40.8699	-0.870262	Down	1.20815e-37	8.32281e-37	-	2346	c1480762	1478417
XC1216	C18.01	conserved hypothetical protein		794	446	81.0575	39.3443	-1.04279	Down	7.1461e-36	4.83595e-35	-	1518	c1482416	1480899
XC1217	C16.08	glucan 1,4-beta-glucosidase		1098	565	63.8004	28.369	-1.16925	Down	1.35477e-58	1.05382e-57	-	2667	c1485170	1482504
XC1218	C05.09	beta-mannosidase		2509	1294	144.973	64.6092	-1.16597	Down	6.63008e-131	6.5616e-130	-	2682	c1488113	1485432
XC1219	C03.02	beta-hexosaminidase	nahA	1365	739	87.158	40.775	-1.09595	Down	2.18202e-65	1.77938e-64	-	2427	c1490561	1488135
XC1220	C18.01	conserved hypothetical protein		142	232	20.7209	29.2538	0.49754	Up	0.00109882	0.00201244	-	1062	c1491802	1490741
XC1221	C05.09	alpha-L-fucosidase	fucA1	227	324	20.8647	25.7339	0.302607	Up	0.0151249	0.0236786	-	1686	c1493502	1491817
XC1222	C11.07	TonB-dependent receptor	iroN	698	1895	39.4487	92.5467	1.2302	Up	4.32764e-13	1.96398e-12	-	2742	c1496446	1493705
XC1223	C06.08	glucose kinase	glk	325	247	49.523	32.5233	-0.606623	Down	5.45016e-07	1.32437e-06	+	1017	1497152	1498168
XC1224	C18.01	conserved hypothetical protein		194	210	40.9033	38.2605	-0.0963616	Down	0.500154	0.563208	-	735	c1499375	1498641
XC1225	C02.01	adenosylmethionine-8-amino-7-oxononanoate aminotransferase	bioA	677	1011	73.9351	95.4086	0.367861	Up	2.38004e-07	5.88864e-07	-	1419	c1500784	1499366
XC1226	C10.04	ADP compounds hydrolase	nudE	210	298	58.3216	71.5156	0.294229	Up	0.0233248	0.035335	+	558	1500817	1501374
XC1227	C05.07	sulfite synthesis pathway protein	cysQ	243	391	47.013	65.3677	0.475518	Up	4.6885e-05	9.83908e-05	+	801	1501371	1502171
XC1228	C18.01	conserved hypothetical protein		105	163	19.7233	26.4577	0.423788	Up	0.0184134	0.0285198	+	825	1502206	1503030
XC1229	C18.01	conserved hypothetical protein		42	30	19.3711	11.9564	-0.696121	Down	0.0422538	0.0613226	+	336	1503027	1503362
XC1230	C18.01	conserved hypothetical protein		403	812	64.6505	112.564	0.800006	Up	0	0	+	966	1503714	1504679
XC1231	C18.01	conserved hypothetical protein		85	119	30.2813	36.6334	0.274733	Up	0.18144	0.229577	+	435	1504683	1505117
XC1232	C05.05	glycine cleavage T protein	gcvT	238	587	33.2275	70.8164	1.0917	Up	8.01582e-13	3.36601e-12	+	1110	1505325	1506434
XC1233	C05.05	glycine cleavage H protein	gcvH	474	952	185.493	321.929	0.79538	Up	9.72334e-13	3.96456e-12	+	396	1506574	1506969
XC1234	C10.02	histone H1		96963	71960	31902.8	20459.2	-0.640933	Down	0	0	+	471	1508019	1508489
XC1235	C16.14	beta-lactamase	bla	2672	3040	300.056	294.994	-0.024543	Down	0.520466	0.582347	-	1380	c1511364	1509985
XC1236	C18.01	conserved hypothetical protein		336	315	38.1462	30.9027	-0.303804	Down	0.00720922	0.0118588	+	1365	1511704	1513068
XC1237	C18.01	conserved hypothetical protein		80	120	35.0212	45.3938	0.374268	Up	0.0721352	0.0994838	+	354	1513125	1513478
XC1238	C05.11	acyl-CoA dehydrogenase		14474	21070	906.27	1140.01	0.331032	Up	0	0	-	2475	c1516641	1514167
XC1239	C18.01	conserved hypothetical protein		2321	4102	420.681	642.464	0.610887	Up	0	0	-	855	c1517492	1516638
XC1240	C09.01	transcriptional regulator		945	840	240.469	184.706	-0.380619	Down	2.5418e-08	6.69346e-08	+	609	1517700	1518308
XC1241	C11.07	TonB-dependent receptor	btuB	13645	52977	758.719	2545.48	1.7463	Up	0	0	-	2787	c1521189	1518403
XC1242	C18.01	conserved hypothetical protein		9000	9779	1608.67	1510.41	-0.0909324	Down	1.60839e-05	3.49175e-05	-	867	c1522283	1521417
XC1243	C16.14	heat shock protein		3159	3079	549.435	462.755	-0.2477	Down	1.21343e-11	3.9413e-11	-	891	c1523296	1522406
XC1244	C03.03	monofunctional biosynthetic peptidoglycan transglycosylase	mtgA	182	264	38.0625	47.7095	0.325905	Up	0.0187319	0.0289281	+	741	1523369	1524109
XC1245	C03.04	glucosyl transferase	gtrB	368	341	54.625	43.7394	-0.320628	Down	0.003086	0.00532566	+	1044	1524121	1525164
XC1246	C18.01	conserved hypothetical protein		587	758	212.044	236.609	0.158143	Up	0.0461136	0.0664212	+	429	1525124	1525552
XC1247	C18.01	conserved hypothetical protein		2736	2921	216.766	199.978	-0.1163	Down	0.00245202	0.00429129	-	1956	c1527517	1525562
XC1248	C16.12	hemolysin III	hly3	1329	1361	319.308	282.564	-0.176368	Down	0.00152726	0.00274231	-	645	c1528213	1527569
XC1249	C12.04	peptide chain release factor 3	prfC	2017	3475	194.749	289.934	0.574108	Up	0	0	-	1605	c1529893	1528289
XC1250	C18.01	conserved hypothetical protein		105	108	18.2623	16.2317	-0.170052	Down	0.387658	0.450115	-	891	c1530899	1530009
XC1251	C01.02	homoserine O-acetyltransferase	metA	7743	7405	1162.72	960.869	-0.275087	Down	8.86324e-32	5.81142e-31	+	1032	1531231	1532262
XC1252	C01.02	cystathionine gamma-synthase	metB	17643	20932	2244.76	2301.35	0.03592	Up	0.0148332	0.0232393	+	1218	1532259	1533476
XC1253	C01.02	homoserine dehydrogenase		3958	4041	587.516	518.331	-0.180754	Down	2.14262e-08	5.67417e-08	+	1044	1533518	1534561
XC1254	C17	hydrolase		3114	2953	484.511	397.03	-0.287282	Down	8.94932e-15	4.60688e-14	-	996	c1535833	1534838
XC1255	C05.10	L-serine dehydratase	sdaA	2073	2114	232.285	204.692	-0.182439	Down	4.31624e-05	9.08501e-05	-	1383	c1537806	1536424
XC1256	C18.01	conserved hypothetical protein		115	122	75.1958	68.9335	-0.125447	Down	0.500756	0.563735	+	237	1537893	1538129
XC1257	C18.01	conserved hypothetical protein		1280	1991	348	467.752	0.426655	Up	3.06644e-12	1.12614e-11	-	570	c1538773	1538204
XC1258	C06.07	cytochrome B561	yodB	480	738	131.888	175.225	0.409892	Up	1.05471e-06	2.50798e-06	-	564	c1539347	1538784
XC1259	C18.01	conserved hypothetical protein		992	1371	226.739	270.786	0.256122	Up	1.92395e-05	4.15117e-05	-	678	c1540021	1539344
XC1260	C14.01	histidine kinase/response regulator hybrid protein		1232	1677	53.6146	63.0638	0.234186	Up	1.43174e-05	3.12272e-05	+	3561	1540118	1543678
XC1261	C14.01	histidine kinase/response regulator hybrid protein		523	576	22.837	21.7338	-0.0714364	Down	0.411114	0.473438	+	3549	1543754	1547302
XC1262	C14.01	histidine kinase/response regulator hybrid protein		1096	1335	47.3768	49.8667	0.0738976	Up	0.209354	0.26191	+	3585	1547786	1551370
XC1263	C11.07	MFS transporter	emrA	262	381	28.5526	35.8793	0.32953	Up	0.00428206	0.00724154	-	1422	c1553171	1551750
XC1264	C18.02	hypothetical protein		17	19	10.2111	9.86172	-0.0502296	Down	0.905574	0.930288	-	258	c1553697	1553440
XC1265	C02.12	uroporphyrinogen decarboxylase	hemE	1600	2356	232.817	296.241	0.347573	Up	2.1172e-12	8.09992e-12	-	1065	c1555216	1554152
XC1266	C18.01	conserved hypothetical protein		577	979	354.829	520.237	0.552043	Up	9.3503e-13	3.83845e-12	-	252	c1555480	1555229
XC1267	C02.06	pyridoxamine 5										+
XC1268	C01.04	3-dehydroquinate synthase	aroB	645	891	89.8067	107.202	0.255432	Up	0.000592676	0.00111351	-	1113	c1557496	1556384
XC1269	C01.04	shikimate kinase	aroK	250	354	69.0592	84.5005	0.291127	Up	0.0143472	0.0225364	-	561	c1558053	1557493
XC1270	C02.06	pyridoxamine 5	pdxH	80	149	20.6625	33.2548	0.686546	Up	0.000490806	0.000930831	+	600	1558230	1558829
XC1271	C18.01	conserved hypothetical protein		1741	1707	569.2	482.252	-0.239147	Down	1.13906e-06	2.7055e-06	+	474	1558960	1559433
XC1272	C18.01	conserved hypothetical protein		2090	2464	418.456	426.303	0.026805	Up	0.533004	0.594011	+	774	1559446	1560219
XC1273	C11.07	potassium channel related protein		667	757	95.4425	93.6023	-0.0280878	Down	0.71216	0.760311	+	1083	1560246	1561328
XC1274	C18.01	conserved hypothetical protein		949	1111	218.847	221.393	0.0166845	Up	0.795286	0.834892	+	672	1561331	1562002
XC1275	C18.01	conserved hypothetical protein		312	366	119.383	121.017	0.0196033	Up	0.86306	0.894459	+	405	1562037	1562441
XC1276	C18.01	conserved hypothetical protein		300	382	80.7129	88.8096	0.137916	Up	0.216258	0.269747	+	576	1562454	1563029
XC1277	C17	synthetase/amidase		618	852	82.0657	97.766	0.252552	Up	0.000891944	0.00164499	+	1167	1563031	1564197
XC1278	C18.02	hypothetical protein		8	9	10.3313	10.0434	-0.0407693	Down	0.936848	0.953586	+		1564391	1564510
XC1279	C11.07	MFS transporter		80	105	9.70071	11.0021	0.181623	Up	0.400582	0.462953	-	1278	c1566160	1564883
XC1280	C09.01	transcriptional regulator soxR family	soxR	55	87	19.0677	26.0634	0.450889	Up	0.0693266	0.0961134	+	447	1566357	1566803
XC1281	C18.01	conserved hypothetical protein		18	25	9.7875	11.7467	0.263237	Up	0.568656	0.626621	+	285	1566834	1567118
XC1282	C12.06	peptidase		134	189	12.3386	15.0382	0.285459	Up	0.0797904	0.109149	+	1683	1567194	1568876
XC1283	C18.02	hypothetical protein		4	8	2.58281	4.46373	0.789306	Up	0.398352	0.461135
XC1284	C11.07	TonB-dependent receptor	fecA	1171	304	57.719	12.9482	-2.15629	Down	1.82319e-149	1.87477e-148	+	3144	1569615	1572758
XC1285	C18.01	conserved hypothetical protein		662	527	108.906	74.9167	-0.539723	Down	1.23636e-10	3.58987e-10	+	942	1572855	1573796
XC1286	C18.01	conserved hypothetical protein		331	228	49.7041	29.5852	-0.748492	Down	1.13379e-09	3.16141e-09	+	1032	1573807	1574838
XC1287	C02.16	tryptophan halogenase	prnA	500	432	51.7598	38.6439	-0.421591	Down	8.30956e-06	1.84579e-05	+	1497	1574876	1576372
XC1288	C18.01	conserved hypothetical protein		657	846	177.687	197.713	0.15407	Up	0.0399294	0.0582298	-	573	c1577611	1577039
XC1289	C18.01	conserved hypothetical protein		2782	146	1710.81	77.5838	-4.46278	Down	0	0	+	252	1577682	1577933
XC1290	C04.02	protein-glutamate methylesterase (CheB)	cheB	482	133	72.3788	17.258	-2.0683	Down	2.12012e-59	1.66451e-58	+	1032	1578632	1579663
XC1291	C12.06	endoproteinase Arg-C		3616	289	587.387	40.5666	-3.85595	Down	0	0	-	954	c1580794	1579841
XC1292	C12.06	endoproteinase Arg-C		957	117	284.109	30.0147	-3.2427	Down	1.14264e-192	1.2448e-191	-	522	c1581239	1580718
XC1293	C11.01	amino acid transporter		183	129	20.5502	12.5178	-0.715167	Down	1.36413e-05	2.98142e-05	-	1380	c1583118	1581739
XC1294	C18.02	hypothetical protein		18	5	16.6038	3.98547	-2.05869	Down	0.00214794	0.00379376	+	168	1583149	1583316
XC1295	C09.01	transcriptional regulator ahyR/asaR family	ahyR	394	474	79.814	82.9728	0.0559971	Up	0.571416	0.629005	+	765	1583309	1584073
XC1296	C12.06	proline imino-peptidase		120	96	19.7412	13.6471	-0.532622	Down	0.00680338	0.0112438	+	942	1584512	1585453
XC1297	C18.02	hypothetical protein		128	52	28.5	10.0049	-1.51025	Down	2.00312e-11	6.29296e-11	-	696	c1586381	1585686
XC1298	C16.08	pectate lyase II	pelB or pel2	358	130	52.24	16.3922	-1.67214	Down	1.05252e-33	6.9881e-33	+	1062	1586666	1587727
XC1299	C11.01	amino acid transporter	gabP	304	405	33.9903	39.1301	0.203156	Up	0.0634664	0.0884836	+	1386	1588158	1589543
XC1300	C06.05	quinol oxidase, subunit I		156	187	17.2927	17.9124	0.0507979	Up	0.749672	0.793129	+	1398	1589910	1591307
XC1301	C06.05	quinol oxidase, subunit II	qxtB	169	152	25.7519	20.0144	-0.363646	Down	0.0239322	0.0362161	+	1017	1591307	1592323
XC1302	C18.01	conserved hypothetical protein		280	452	54.5802	76.136	0.480202	Up	9.99616e-06	2.19957e-05	-	795	c1593386	1592592
XC1303	C11.04	Mg++ transporter	mgtE	539	1003	61.3276	98.615	0.68527	Up	9.61232e-13	3.94217e-12	-	1362	c1594846	1593485
XC1304	C11.03	phosphotransferase system enzyme I	ptsI	1123	1578	100.537	122.076	0.280045	Up	5.96198e-07	1.44375e-06	-	1731	c1596720	1594990
XC1305	C11.03	phosphotransferase system HPr enzyme	ptsH	566	942	324.861	467.204	0.524231	Up	5.1934e-12	1.78446e-11	-	270	c1597048	1596779
XC1306	C18.01	conserved hypothetical protein		1046	1268	412.461	432.062	0.0669776	Up	0.267024	0.325274	-	393	c1597433	1597041
XC1307	C18.01	conserved hypothetical protein		2083	2175	380.212	343.06	-0.148342	Down	0.000799314	0.00148193	-	849	c1598794	1597946
XC1308	C11.03	HPr kinase/phosphatase	ptsK	1266	2482	206.299	349.494	0.760531	Up	3.56226e-12	1.29581e-11	-	951	c1599765	1598815
XC1309	C09.03	nitrogen regulatory IIA protein	ptsN	1356	2093	457.816	610.626	0.415521	Up	2.59192e-12	9.75673e-12	-	459	c1600220	1599762
XC1310	C13.03	sigma-54 modulation protein		16254	13911	7920.95	5858.01	-0.435263	Down	5.33054e-151	5.49476e-150	-	318	c1600559	1600242
XC1311	C13.03	RNA polymerase sigma-54 factor	rpoN	948	1447	102.234	134.844	0.399412	Up	2.51422e-11	7.76553e-11	-	1437	c1602083	1600647
XC1312	C11.07	ABC transporter ATP-binding protein	yhbG	1323	1513	284.755	281.401	-0.0170954	Down	0.751598	0.794967	-	720	c1602842	1602123
XC1313	C18.01	conserved hypothetical protein		3626	3269	1046.4	815.191	-0.360224	Down	3.69774e-25	2.26594e-24	-	537	c1603378	1602842
XC1314	C18.01	conserved hypothetical protein		1498	1652	403.026	384.067	-0.0695182	Down	0.176536	0.223909	-	576	c1603931	1603356
XC1315	C18.01	conserved hypothetical protein		576	758	162.59	184.891	0.185435	Up	0.0199306	0.0306334	-	549	c1604476	1603928
XC1316	C03.04	polysialic acid capsule expression protein	kpsF	1992	2303	308.082	307.783	-0.00139754	Down	0.973562	0.981243	-	1002	c1605526	1604525
XC1317	C18.01	conserved hypothetical protein		538	1333	365.672	782.914	1.0983	Up	3.35066e-13	1.54556e-12	+	228	1605580	1605807
XC1318	C03.04	UDP-N-acetylglucosamine 1-carboxyvinyltransferase	murA or murZ	758	1229	92.1305	129.081	0.486521	Up	0	0	+	1275	1605922	1607196
XC1319	C18.01	conserved hypothetical protein		123	237	58.8307	97.954	0.735534	Up	2.9093e-06	6.69155e-06	+	324	1607193	1607516
XC1320	C18.01	conserved hypothetical protein		3728	3624	844.625	709.498	-0.251513	Down	7.88418e-14	3.91516e-13	-	684	c1608494	1607811
XC1321	C18.01	conserved hypothetical protein		836	773	162.348	129.717	-0.323729	Down	6.8064e-06	1.52232e-05	-	798	c1609295	1608498
XC1322	C08.01	5	purN	256	347	60.6606	71.0511	0.228098	Up	0.0548826	0.0776199	-	654	c1610012	1609359
XC1323	C18.01	conserved hypothetical protein		228	313	76.978	91.3168	0.246435	Up	0.0496286	0.0708788	-	459	c1610505	1610047
XC1324	C08.01	phosphoribosylformylglycinamide cyclo-ligase	purM	1503	2127	219.942	268.962	0.290281	Up	2.00004e-09	5.54019e-09	-	1059	c1611580	1610522
XC1325	C18.01	conserved hypothetical protein		1198	1677	159.495	192.93	0.27456	Up	4.39652e-07	1.07391e-06	+	1164	1611626	1612789
XC1326	C11.07	permease	perM	609	983	80.8706	112.798	0.480055	Up	7.20206e-11	2.12781e-10	+	1167	1612786	1613952
XC1327	C10.01	replication related protein		212	335	46.7997	63.9038	0.449403	Up	0.000348656	0.000670896	+	702	1613949	1614650
XC1328	C05.06	nucleotidyl transferase	glgC	125	259	27.2449	48.7808	0.84033	Up	4.1381e-08	1.07164e-07	-	711	c1615378	1614668
XC1329	C18.01	conserved hypothetical protein		307	398	45.8337	51.3458	0.163835	Up	0.13534	0.175947	-	1038	c1616412	1615375
XC1330	C18.01	conserved hypothetical protein		117	215	66.4152	105.462	0.667134	Up	4.34458e-05	9.13554e-05	-	273	c1616739	1616467
XC1331	C01.02	succinyl-diaminopimelate desuccinylase	dapE	736	1723	76.3434	154.438	1.01645	Up	3.67484e-13	1.68587e-12	-	1494	c1618396	1616903
XC1332	C11.05	DNA transport competence protein	comEA	6810	44275	3169.18	17804.6	2.49007	Up	7.39408e-12	2.45267e-11	+	333	1618596	1618928
XC1333	C18.01	conserved hypothetical protein		119	215	32.3531	50.5106	0.642681	Up	7.63758e-05	0.000157304	+	570	1619430	1619999
XC1334	C05.07	sulfite reductase		143	329	13.8072	27.4498	0.991378	Up	1.09535e-12	4.42335e-12	-	1605	c1621756	1620152
XC1335	C02.08	thiamine biosynthesis lipoprotein ApbE precursor	apbE	163	382	27.4266	55.5421	1.01801	Up	2.70672e-13	1.27646e-12	-	921	c1622673	1621753
XC1336	C18.01	conserved hypothetical protein		800	1495	154.198	249.003	0.691379	Up	9.1016e-13	3.76199e-12	-	804	c1623749	1622946
XC1337	C18.01	conserved hypothetical protein		242	616	72.6792	159.864	1.13723	Up	5.18474e-13	2.28649e-12	-	516	c1624416	1623901
XC1338	C18.01	conserved hypothetical protein		91	141	21.8638	29.2737	0.421062	Up	0.0294308	0.0439222	-	645	c1625084	1624440
XC1339	C18.01	conserved hypothetical protein		234	578	47.7769	101.978	1.09387	Up	5.58664e-13	2.46116e-12	-	759	c1625848	1625090
XC1340	C18.01	conserved hypothetical protein		138	293	31.1291	57.1123	0.875538	Up	1.52005e-09	4.22169e-09	-	687	c1626527	1625841
XC1341	C11.07	TonB-dependent receptor	fhuA	1415	2186	94.5584	126.232	0.416797	Up	6.58828e-12	2.20271e-11	-	2319	c1628894	1626576
XC1342	C05.10	benzene 1,2-dioxygenase, ferredoxin protein	bedB	150	261	70.4404	105.912	0.588393	Up	5.5633e-05	0.000116113	-	330	c1629567	1629238
XC1343	C17	acetyltransferase		518	1010	148.655	250.465	0.752637	Up	0	0	-	540	c1630103	1629564
XC1344	C01.02	cysteine desulfurase	nifS	282	845	35.1862	91.1075	1.37256	Up	6.97664e-13	2.98614e-12	-	1242	c1631578	1630337
XC1345	C11.07	ABC transporter permease	ynhC	344	1025	42.2084	108.677	1.36445	Up	6.2328e-13	2.69513e-12	-	1263	c1632837	1631575
XC1346	C11.07	ABC transporter ATP-binding protein	ynhD	195	596	39.5018	104.329	1.40114	Up	3.02424e-13	1.41042e-12	-	765	c1633601	1632837
XC1347	C11.07	ABC transporter permease	ynhE	981	2319	104.269	212.991	1.03048	Up	3.28848e-12	1.19933e-11	-	1458	c1635223	1633766
XC1348	C18.01	conserved hypothetical protein		210	280	70.9008	81.6891	0.204343	Up	0.121161	0.159281	-	459	c1635697	1635239
XC1349	C18.01	conserved hypothetical protein		1600	2284	590.357	728.225	0.302796	Up	1.00431e-10	2.93427e-10	+	420	1635919	1636338
XC1350	C12.06	protease	pfpI	646	497	184.364	122.568	-0.588983	Down	6.03102e-12	2.03577e-11	+	543	1636446	1636988
XC1351	C18.01	conserved hypothetical protein		1470	1296	381.581	290.703	-0.392445	Down	8.75694e-13	3.63379e-12	-	597	c1637685	1637089
XC1352	C18.01	conserved hypothetical protein		555	860	159.273	213.267	0.421155	Up	6.5163e-08	1.66805e-07	-	540	c1638435	1637896
XC1353	C18.01	conserved hypothetical protein		263	771	125.793	318.661	1.34097	Up	2.02726e-13	9.74564e-13	-	324	c1638812	1638489
XC1354	C12.06	peptidase		374	434	98.0682	98.338	0.00396247	Up	0.9717	0.980069	-	591	c1639480	1638890
XC1355	C10.02	histone-like protein	hup	11145	19904	4083.04	6301.14	0.625967	Up	5.74984e-12	1.95337e-11	-	423	c1640046	1639624
XC1356	C01.01	pyrroline-5-carboxylate reductase	proC	124	142	20.5961	20.381	-0.0151435	Down	0.92736	0.945755	-	933	c1641523	1640591
XC1357	C18.01	conserved hypothetical protein		311	368	70.461	72.0461	0.0320969	Up	0.77569	0.81676	-	684	c1642175	1641492
XC1358	C03.05	twitching motility protein	pilT	1838	4493	274.405	579.64	1.07885	Up	0	0	+	1038	1642463	1643500
XC1359	C03.05	twitching motility protein	pilU	1032	2483	141.404	293.99	1.05595	Up	4.60542e-12	1.61266e-11	+	1131	1643623	1644753
XC1360	C18.01	conserved hypothetical protein		253	185	59.676	37.7073	-0.662306	Down	1.75374e-06	4.1031e-06	+	657	1645051	1645707
XC1361	C18.01	conserved hypothetical protein		529	215	91.0872	31.99	-1.50963	Down	1.96314e-42	1.38636e-41	-	900	c1646620	1645721
XC1362	C18.01	conserved hypothetical protein		310	376	37.6787	39.4909	0.0677701	Up	0.54285	0.603071	-	1275	c1648117	1646843
XC1363	C10.04	DNA-3-methyladenine glycosylase I	tag	117	208	33.5766	51.5809	0.619381	Up	0.000166862	0.000330744	-	540	c1648653	1648114
XC1364	C18.01	conserved hypothetical protein		546	705	45.5643	50.8389	0.158028	Up	0.0546376	0.0773253	-	1857	c1650506	1648650
XC1365	C09.01	transcriptional regulator	algH	416	1040	113.698	245.623	1.11123	Up	2.93988e-13	1.37412e-12	+	567	1650585	1651151
XC1366	C18.01	conserved hypothetical protein		272	304	90.0673	86.9855	-0.0502296	Down	0.674018	0.725283	+	468	1651144	1651611
XC1367	C08.02	aspartate carbamoyltransferase	pyrB	594	1275	97.1007	180.103	0.891268	Up	3.15748e-13	1.46931e-12	+	948	1651627	1652574
XC1368	C04.03	osmotically inducible protein	osmC	890	783	317.063	241.041	-0.395487	Down	2.10848e-08	5.58727e-08	+	435	1652942	1653376
XC1369	C18.01	conserved hypothetical protein		6148	6901	1662.74	1612.78	-0.044006	Down	0.0819432	0.111948	+	573	1653559	1654131
XC1370	C18.01	conserved hypothetical protein		1149	1526	201.881	231.689	0.198682	Up	0.00041055	0.000783912	-	882	c1655404	1654523
XC1371	C18.01	conserved hypothetical protein		58	83	10.2255	12.6447	0.306364	Up	0.217172	0.270807	-	879	c1656314	1655436
XC1372	C01.02	bifunctional diaminopimelate decarboxylase/aspartate kinase	lysA or lysC	2045	3926	121.422	201.432	0.730265	Up	0	0	+	2610	1656510	1659119
XC1373	C18.01	conserved hypothetical protein		78	89	26.3346	25.9655	-0.0203631	Down	0.921782	0.942346	+	459	1659103	1659561
XC1374	C18.01	conserved hypothetical protein		965	1825	110.284	180.228	0.708601	Up	4.37428e-13	1.97875e-12	+	1356	1659558	1660913
XC1375	C03.03	UDP-N-acetylmuramoylalanine-D-glutamate ligase	murD	427	787	47.0303	74.9031	0.671433	Up	1.3316e-12	5.31129e-12	+	1407	1660894	1662300
XC1376	C18.01	conserved hypothetical protein		308	318	63.1354	56.328	-0.164598	Down	0.153053	0.19643	+	756	1662499	1663254
XC1377	C02.11	octaprenyl-diphosphate synthase	ispB	2340	2526	362.99	338.6	-0.100348	Down	0.0153499	0.0239864	-	999	c1664496	1663498
XC1378	C10.02	single-stranded DNA binding protein	ssb	2721	2537	812.466	654.594	-0.311708	Down	4.82516e-15	2.50528e-14	+	519	1664777	1665295
XC1379	C18.01	conserved hypothetical protein		559	830	401.054	514.569	0.359569	Up	4.60676e-06	1.04758e-05	+	216	1665568	1665783
XC1380	C10.05	McrB-related protein		2685	3323	164.528	175.955	0.0968699	Up	0.00962932	0.0155247	+	2529	1665787	1668315
XC1381	C18.01	conserved hypothetical protein		494	775	58.128	78.8016	0.438991	Up	9.82428e-08	2.48764e-07	+	1317	1668299	1669615
XC1382	C18.01	sensor histidine kinase		30	14	32.9721	13.2962	-1.31023	Down	0.00379296	0.0064689	+	141	1670077	1670217
XC1383	C14.01	response regulator		701	271	73.1536	24.4378	-1.58182	Down	1.60744e-59	1.26436e-58	-	1485	c1671829	1670345
XC1384	C06.07	alcohol dehydrogenase		205	165	31.5165	21.9201	-0.523852	Down	0.000492848	0.000934284	+	1008	1672147	1673154
XC1385	C06.07	oxidoreductase	yagT	1813	4908	419.968	982.42	1.22606	Up	3.06576e-12	1.12687e-11	+	669	1673488	1674156
XC1386	C06.07	oxidoreductase	yagS	1274	3083	207.603	434.122	1.06428	Up	2.46692e-12	9.353e-12	+	951	1674153	1675103
XC1387	C06.07	oxidoreductase	yagR	2835	6140	198.975	372.382	0.904196	Up	0	0	+	2208	1675105	1677312
XC1388	C18.01	conserved hypothetical protein		339	601	53.8815	82.5446	0.615385	Up	1.82089e-10	5.26174e-10	+	975	1677342	1678316
XC1389	C18.01	conserved hypothetical protein		52	116	12.7911	24.6568	0.946847	Up	5.20084e-05	0.000108872	+	630	1678992	1679621
XC1390	C18.02	hypothetical protein		1	4	1.61426	5.57966	1.78931	Up	0.295284	0.355894
XC1391	C18.01	conserved hypothetical protein		13	15	9.32683	9.29943	-0.00424342	Down	0.979476	0.985319	+	216	1680560	1680775
XC1392	C18.01	conserved hypothetical protein		263	258	32.5794	27.6173	-0.238386	Down	0.0591214	0.0829194	+	1251	1681041	1682291
XC1394	C07.02	phospholipase A1		843	916	109.138	102.476	-0.0908793	Down	0.18649	0.235261	-	1197	c1683649	1682453
XC1395	C07.02	accessory protein	plaS	607	706	139.979	140.687	0.00727737	Up	0.929554	0.947534	-	672	c1684357	1683686
XC1396	C17	hydrolase		162	319	37.0279	63.0057	0.766868	Up	1.79985e-08	4.78447e-08	+	678	1684712	1685389
XC1397	C18.01	conserved hypothetical protein		400	323	275.5	192.238	-0.51916	Down	1.37857e-06	3.25059e-06	-	225	c1686326	1686102
XC1398	C16.14	carbon starvation protein A	cstA	2285	2639	170.817	170.474	-0.00289712	Down	0.942878	0.957181	-	2073	c1688398	1686326
XC1399	C10.02	pirin		1812	2709	326.136	421.332	0.369483	Up	2.2724e-12	8.65442e-12	+	861	1688631	1689491
XC1400	C18.01	conserved hypothetical protein		349	408	124.331	125.6	0.0146478	Up	0.892122	0.918707	+	435	1689525	1689959
XC1401	C18.01	conserved hypothetical protein		275	1351	92.2433	391.591	2.08583	Up	5.90416e-13	2.57681e-12	-	462	c1690675	1690214
XC1402	C10.02	pirin-related protein		1338	1743	232.714	261.962	0.1708	Up	0.00110494	0.00202276	-	891	c1691815	1690925
XC1403	C10.04	endonuclease V	nfi	333	299	72.5803	56.3145	-0.366071	Down	0.00142881	0.0025754	-	711	c1692891	1692181
XC1404	C06.08	phosphoglycerate mutase	gpm	3541	4890	731.659	873.105	0.254983	Up	1.71432e-11	5.45065e-11	+	750	1692995	1693744
XC1405	C18.01	conserved hypothetical protein		72	116	29.2854	40.7711	0.477362	Up	0.0267532	0.0401679	+	381	1693829	1694209
XC1406	C12.06	metallopeptidase		790	1258	58.2978	80.2196	0.460513	Up	2.09054e-12	8.00519e-12	+	2100	1694375	1696474
XC1407	C15.03	IS1479 transposase	IS1479	87	131	13.7434	17.8822	0.379785	Up	0.056667	0.0797956	-	981	c1697693	1696713
XC1408	C07.02	cardiolipin synthase	cls	96	92	9.51824	7.88221	-0.272095	Down	0.195083	0.245587	+	1563	1697847	1699409
XC1409	C04.02	protein-glutamate methylesterase	cheB	82	84	11.4481	10.1339	-0.175929	Down	0.429606	0.491912	-	1110	c1700818	1699709
XC1410	C04.02	response regulator for chemotaxis	cheR	65	50	12.1654	8.08646	-0.589206	Down	0.029185	0.0435862	-	828	c1701660	1700833
XC1411	C16.13	response regulator	vieA	66	66	7.96569	6.88332	-0.210694	Down	0.399044	0.461682	-	1284	c1702927	1701644
XC1412	C04.02	chemotaxis protein	cheW	22	13	6.6072	3.37375	-0.969686	Down	0.0519346	0.0737723	-	516	c1703469	1702954
XC1413	C04.02	chemotaxis protein	mcp	226	109	17.6616	7.36076	-1.26269	Down	7.45466e-15	3.84686e-14	-	1983	c1705462	1703480
XC1414	C04.02	chemotaxis histidine protein kinase	cheA	162	116	12.5087	7.7398	-0.692563	Down	6.94662e-05	0.000143775	-	2007	c1707693	1705687
XC1415	C18.01	conserved hypothetical protein		12	18	5.63523	7.30428	0.374268	Up	0.502828	0.565916	-	330	c1708041	1707712
XC1416	C10.04	transcription-repair coupling factor	mfd	6118	7056	273.385	272.457	-0.00490385	Down	0.845074	0.878844	-	3468	c1712260	1708793
XC1417	C18.01	conserved hypothetical protein		4707	4032	1343.35	994.351	-0.434007	Down	8.00542e-45	5.7302e-44	-	543	c1713504	1712962
XC1418	C18.01	conserved hypothetical protein		294	438	50.1219	64.5252	0.36442	Up	0.000758456	0.00140928	-	909	c1714579	1713671
XC1419	C14.01	two-component system regulatory protein	creB	275	247	61.2305	47.5233	-0.365615	Down	0.00379658	0.00647246	+	696	1714806	1715501
XC1420	C18.02	hypothetical protein		62	73	26.6891	27.1543	0.0249339	Up	0.927254	0.945875	+	360	1715504	1715863
XC1421	C14.01	two-component system sensor protein	creC	303	267	32.7445	24.9334	-0.393172	Down	0.00114678	0.00209664	+	1434	1715865	1717298
XC1422	C12.06	cysteine protease		2441	100	521.045	18.4452	-4.82009	Down	0	0	-	726	c1718253	1717528
XC1423	C03.01	inner membrane protein	creD	134	120	15.7317	12.1738	-0.369893	Down	0.0410108	0.0596418	+	1320	1718690	1720009
XC1424	C18.01	conserved hypothetical protein		7	6	3.80625	2.8192	-0.433087	Down	0.58668	0.641786	+
XC1425	C18.01	conserved hypothetical protein		29	16	13.0264	6.2104	-1.06868	Down	0.0154579	0.0241372	+	345	1720500	1720844
XC1426	C18.01	conserved hypothetical protein		878	1027	227.911	230.364	0.015449	Up	0.817544	0.855065	+	597	1720879	1721475
XC1427	C05.10	nitrilase	nthA	647	714	113.294	108.037	-0.0685359	Down	0.380432	0.442578	+	885	1721535	1722419
XC1428	C18.01	conserved hypothetical protein		442	537	62.7255	65.8522	0.0701814	Up	0.450584	0.5119	+	1092	1722556	1723647
XC1429	C12.03	glutamyl-tRNA synthetase	gluS	2171	2970	239.628	283.275	0.241409	Up	2.72962e-09	7.49224e-09	+	1404	1723717	1725120
XC1430	C16.15	transcriptional regulator fur family		1705	1910	509.098	492.816	-0.0468934	Down	0.328708	0.389826	+	519	1725134	1725652
XC1431	C09.01	transcriptional regulator		374	387	93.7837	83.8574	-0.161399	Down	0.122514	0.160859	-	618	c1727069	1726452
XC1432	C16.14	multidrug resistance protein	mexA	82	63	10.5895	7.03037	-0.590966	Down	0.0140235	0.0220443	+	1200	1727200	1728399
XC1433	C16.14	multidrug-efflux transporter	mexB	394	296	19.4761	12.6437	-0.623293	Down	1.58866e-08	4.23376e-08	+	3135	1728415	1731549
XC1434	C03.02	outer membrane protein	oprM	120	123	12.4473	11.0249	-0.17507	Down	0.34252	0.40416	+	1494	1731551	1733044
XC1435	C09.01	transcriptional regulator		35	10	7.86074	1.94075	-2.01805	Down	1.98243e-05	4.27298e-05	+
XC1436	C06.07	oxidoreductase		64	101	10.0793	13.745	0.447517	Up	0.0516784	0.0734331	+	984	1734031	1735014
XC1437	C17	transcriptional regulator lysR family		378	485	64.0199	70.9806	0.148904	Up	0.132872	0.172898	-	915	c1736244	1735330
XC1438	C18.01	conserved hypothetical protein		77	80	27.2434	24.4588	-0.155553	Down	0.496362	0.559685	+	438	1736447	1736884
XC1439	C09.01	transcriptional regulator		668	648	113.508	95.1479	-0.254549	Down	0.00137153	0.00247958	-	912	c1738007	1737096
XC1440	C18.02	hypothetical protein		288	353	185.963	196.962	0.0829051	Up	0.47162	0.534503	+	240	1738199	1738438
XC1441	C18.01	conserved hypothetical protein		145	154	38.0211	34.8941	-0.123817	Down	0.456018	0.517795	-	591	c1739182	1738592
XC1442	C12.06	extracellular serine protease		282	194	25.6462	15.2458	-0.750333	Down	1.77855e-08	4.73381e-08	-	1704	c1740887	1739184
XC1443	C09.01	transcriptional regulator lysR family		179	242	29.7314	34.7338	0.224353	Up	0.115067	0.15222	-	933	c1742573	1741641
XC1444	C11.07	MFS transporter	araJ	93	93	11.9207	10.3009	-0.210694	Down	0.317582	0.378763	+	1209	1742672	1743880
XC1445	C06.07	oxidoreductase	mocA	31	26	22.8763	16.5796	-0.464451	Down	0.224676	0.278762	+	210	1743941	1744150
XC1446	C06.07	oxidoreductase	mocA	23	23	14.6678	12.6748	-0.210694	Down	0.614926	0.669385	+	243	1744095	1744337
XC1447	C12.06	extracellular serine protease		55	21	30.2244	9.97216	-1.59974	Down	4.84558e-06	1.09833e-05	-	282	c1744922	1744641
XC1448	C18.01	conserved hypothetical protein		107	52	26.7015	11.2132	-1.25172	Down	1.10964e-07	2.79631e-07	-	621	c1745830	1745210
XC1449	C12.06	extracellular serine protease		102	27	40.8445	9.34269	-2.12823	Down	3.11348e-14	1.5758e-13	-	387	c1746218	1745832
XC1450	C12.06	extracellular serine protease		979	87	111.146	8.53504	-3.70292	Down	1.39251e-221	1.5867e-220	-	1365	c1747613	1746249
XC1451	C11.07	TonB-dependent receptor	fhuA	6116	969	398.398	54.5442	-2.86871	Down	0	0	-	2379	c1750784	1748406
XC1452	C06.07	formate dehydrogenase related protein		17646	1953	919.805	87.9683	-3.38627	Down	0	0	+	2973	1751169	1754141
XC1453	C18.01	conserved hypothetical protein		951	78	303.241	21.492	-3.81859	Down	1.02721e-220	1.16417e-219	+	486	1754141	1754626
XC1454	C06.05	cytochrome D oxidase subunit A	qxtA	915	230	103.2	22.4161	-2.20283	Down	2.22032e-120	2.14699e-119	+	1374	1754639	1756012
XC1455	C06.05	cytochrome D oxidase subunit B	qxtB	493	315	74.9016	41.3551	-0.85693	Down	6.59042e-17	3.55765e-16	+	1020	1756028	1757047
XC1456	C11.07	transmembrane transport protein		521	729	65.6413	79.3673	0.273941	Up	0.000898264	0.00165519	-	1230	c1758385	1757156
XC1457	C09.01	transcriptional regulator		625	961	228.973	304.23	0.409986	Up	2.51022e-08	6.61443e-08	-	423	c1758804	1758382
XC1458	C18.02	hypothetical protein		4	2	3.50212	1.51313	-1.21069	Down	0.342386	0.404228
XC1459	C03.02	outer membrane hemin receptor	phuR	350	1004	26.2405	65.0447	1.30964	Up	3.47944e-13	1.59797e-12	-	2067	c1761231	1759165
XC1460	C18.01	conserved hypothetical protein		148	466	55.0009	149.647	1.44404	Up	2.0206e-14	1.02637e-13	+	417	1761393	1761809
XC1461	C18.01	conserved hypothetical protein		574	770	486.077	563.454	0.213113	Up	0.00728798	0.0119837	+	183	1761918	1762100
XC1462	C11.07	chloride channel	yadQ	1018	1215	115.574	119.196	0.0445245	Up	0.468818	0.53147	-	1365	c1763640	1762276
XC1463	C08.04	phosphodiesterase-nucleotide pyrophosphatase		515	731	62.5952	76.7761	0.294605	Up	0.000366552	0.000704047	-	1275	c1764960	1763686
XC1464	C10.04	6-O-methylguanine-DNA methyltransferase	ogt	121	150	34.5326	36.9922	0.0992612	Up	0.577822	0.634235	-	543	c1765952	1765410
XC1465	C10.04	DNA methylation and regulatory protein Ada or	Ada or AlkA	235	167	24.8755	15.2755	-0.703507	Down	1.18047e-06	2.80071e-06	-	1464	c1767412	1765949
XC1466	C18.01	conserved hypothetical protein		714	722	91.7477	80.1694	-0.19462	Down	0.0105824	0.0169383	+	1206	1767564	1768769
XC1467	C18.01	conserved hypothetical protein		480	472	302.378	256.937	-0.234942	Down	0.01197	0.019022	+	246	1768835	1769080
XC1468	C18.01	conserved hypothetical protein		137	215	38.8841	52.7308	0.439466	Up	0.00506418	0.00852319	+	546	1769193	1769738
XC1469	C03.01	inner membrane protein		126	149	48.5723	49.634	0.0311943	Up	0.863078	0.894258	+	402	1769764	1770165
XC1470	C17	putative monooxygenase NMA2164	visC	778	1912	102.261	217.167	1.08655	Up	0	0	+	1179	1770277	1771455
XC1471	C18.01	conserved hypothetical protein		12	21	16.3125	24.668	0.596661	Up	0.261364	0.319209	-	114	c1771745	1771632
XC1472	C18.01	conserved hypothetical protein		147	216	93.7466	119.033	0.344521	Up	0.025153	0.0379274	-	243	c1772190	1771948
XC1473	C18.01	conserved hypothetical protein		71	82	16.9796	16.9456	-0.00288942	Down	0.983914	0.987662	-	648	c1773020	1772373
XC1474	C13.03	RNA polymerase ECF-type sigma factor	rfaY	108	106	33.4064	28.3326	-0.237661	Down	0.227098	0.281105	-	501	c1773551	1773051
XC1475	C13.01	ATP-dependent RNA helicase	deaD	2676	4268	214.98	296.286	0.462788	Up	0	0	+	1929	1773724	1775652
XC1476	C14.02	conserved hypothetical protein		248	247	16.2367	13.9739	-0.216523	Down	0.0946688	0.128006	+	2367	1775828	1778194
XC1477	C13.01	pseudouridylate synthase		705	1147	151.111	212.444	0.491476	Up	1.87961e-12	7.2568e-12	+	723	1778251	1778973
XC1478	C15.03	IS1478 transposase	IS1478
XC1479	C18.01	conserved hypothetical protein		461	814	86.2809	131.648	0.609568	Up	6.17728e-13	2.67936e-12	-	828	c1783289	1782462
XC1480	C10.05	s-adenosylmethionine:2-demethylmenaquinone methyltransferase	menG	149	255	46.0885	68.1587	0.564491	Up	0.000124021	0.000249106	+	501	1783484	1783984
XC1481	C16.14	beta-lactamase		419	714	49.0793	72.2699	0.55828	Up	1.89236e-10	5.45704e-10	+	1323	1784024	1785346
XC1482	C16.14	beta-lactamase		52	108	29.5179	52.9761	0.843753	Up	0.000397596	0.000759866	+	273	1785343	1785615
XC1483	C11.04	cation:proton antiporter	yjl094C	1087	1347	133.058	142.48	0.0987036	Up	0.0934406	0.126508	+	1266	1785919	1787184
XC1484	C11.07	ABC transporter ATP-binding protein	bapA	528	879	44.6391	64.2163	0.524631	Up	2.31478e-11	7.19168e-11	+	1833	1787501	1789333
XC1485	C18.01	conserved hypothetical protein		367	598	31.5438	44.4145	0.493671	Up	1.85797e-07	4.62682e-07	-	1803	c1791804	1790002
XC1486	C18.01	conserved hypothetical protein		352	467	68.1011	78.0734	0.197153	Up	0.052781	0.0749241	+	801	1792027	1792827
XC1487	C18.01	conserved hypothetical protein		3904	4780	1867.28	1975.61	0.0813633	Up	0.00891152	0.0144615	-	324	c1793354	1793031
XC1488	C18.01	conserved hypothetical protein		652	722	340.201	325.537	-0.0635674	Down	0.413638	0.475825	-	297	c1793710	1793414
XC1489	C09.01	transcriptional regulator		709	1978	348.803	840.881	1.26949	Up	2.79332e-12	1.03759e-11	-	315	c1795180	1794866
XC1490	C09.01	transcriptional regulator		131	150	20.444	20.2284	-0.0152986	Down	0.924884	0.944601	-	993	c1796450	1795458
XC1491	C18.01	conserved hypothetical protein		187	271	32.6342	40.8672	0.32456	Up	0.0176581	0.0273903	+	888	1796621	1797508
XC1492	C12.04	peptidyl-prolyl cis-trans isomerase		796	1067	136.154	157.709	0.212026	Up	0.00166363	0.00297576	-	906	c1798479	1797574
XC1493	C18.01	conserved hypothetical protein		1547	448	998.903	249.969	-1.9986	Down	1.94898e-178	2.0855e-177	-	240	c1798956	1798717
XC1494	C18.01	conserved hypothetical protein		1071	1603	368.826	477.024	0.371122	Up	5.55996e-11	1.66129e-10	-	450	c1799576	1799127
XC1495	C16.11	thioredoxin	trx	2840	2492	512.95	388.937	-0.399281	Down	5.6611e-24	3.40474e-23	-	858	c1800555	1799698
XC1496	C18.01	conserved hypothetical protein		267	379	65.9915	80.9451	0.294664	Up	0.0103748	0.0166375	+	627	1800713	1801339
XC1497	C12.03	leucyl-tRNA synthetase		3219	7544	184.552	373.744	1.01802	Up	0	0	+	2703	1801349	1804051
XC1498	C07.03	lipoprotein	rlpB	646	853	153.779	175.464	0.190317	Up	0.011324	0.0180499	+	651	1804459	1805109
XC1499	C10.01	DNA polymerase III delta subunit	holA	510	563	76.8067	73.2676	-0.0680566	Down	0.438994	0.500081	+	1029	1805131	1806159
XC1500	C08.04	nicotinate-nucleotide adenylyltransferase	nadD	96	64	16.53	9.52262	-0.795657	Down	0.000550996	0.00103752	+	900	1806156	1807055
XC1501	C18.01	conserved hypothetical protein		325	506	119.916	161.332	0.428003	Up	2.61246e-05	5.58809e-05	+	420	1807112	1807531
XC1502	C18.01	conserved hypothetical protein		189	276	19.0684	24.0623	0.335588	Up	0.0134629	0.0212503	-	1536	c1809139	1807604
XC1503	C18.01	conserved hypothetical protein		126	257	41.4566	73.0687	0.81765	Up	9.42784e-08	2.393e-07	+	471	1809260	1809730
XC1504	C11.07	TonB like protein	tonB	8338	8891	1897.4	1748.33	-0.11805	Down	8.09896e-08	2.0644e-07	-	681	c1810919	1810239
XC1505	C03.02	outer membrane protein	bp26	2281	2172	478.975	394.114	-0.281337	Down	7.75946e-11	2.29089e-10	-	738	c1812039	1811302
XC1506	C18.01	conserved hypothetical protein		99	108	26.7747	25.2399	-0.0851634	Down	0.667486	0.719908	+	573	1812162	1812734
XC1507	C12.02	ribonuclease G	rng	610	912	63.0206	81.4184	0.36953	Up	8.31638e-07	1.99555e-06	+	1500	1812735	1814234
XC1508	C18.01	conserved hypothetical protein		492	659	19.5951	22.68	0.210926	Up	0.0139983	0.0220129	+	3891	1814404	1818294
XC1509	C18.01	conserved hypothetical protein		119	185	24.3932	32.7694	0.425869	Up	0.0116	0.0184549	-	756	c1819062	1818307
XC1510	C12.06	TldD protein	tldD	7377	5685	790.598	526.479	-0.586568	Down	1.10358e-118	1.06469e-117	+	1446	1819161	1820606
XC1511	C18.01	conserved hypothetical protein		602	782	160.294	179.93	0.166711	Up	0.0329718	0.0487238	-	582	c1821357	1820776
XC1512	C17	PmbA protein	pmbA or tld	868	985	98.3282	96.4204	-0.0282656	Down	0.672378	0.724073	+	1368	1821556	1822923
XC1513	C18.01	conserved hypothetical protein		270	361	107.286	123.954	0.208345	Up	0.07269	0.100216	+	390	1823051	1823440
XC1514	C12.06	extracellular protease		272	51	79.3814	12.8616	-2.62573	Down	2.94966e-45	2.11853e-44	-	531	c1824042	1823512
XC1515	C12.06	extracellular protease		667	73	191.415	18.1029	-3.40241	Down	6.42432e-141	6.49519e-140	-	540	c1824609	1824070
XC1516	C02.11	geranyltranstransferase; farnesyl-diphosphate synthase		670	1066	118.526	162.957	0.45928	Up	7.17906e-11	2.1225e-10	-	876	c1825966	1825091
XC1517	C10.04	exodeoxyribonuclease VII small subunit	xseB	2386	2248	1400.59	1140.28	-0.296646	Down	2.61416e-12	9.83167e-12	-	264	c1826230	1825967
XC1518	C04.01	cell cycle protein	mesJ	137	119	16.2314	12.1831	-0.413909	Down	0.0217814	0.0331997	-	1308	c1827569	1826262
XC1519	C05.04	alkaline phosphatase	phoA	1768	2483	160.507	194.788	0.279272	Up	4.21774e-10	1.19906e-09	-	1707	c1829351	1827645
XC1520	C11.01	glutamate symport protein	gltT	1780	3386	205.701	338.125	0.71701	Up	2.20136e-12	8.39904e-12	+	1341	1829491	1830831
XC1521	C18.01	conserved hypothetical protein		323	701	76.1871	142.88	0.907186	Up	3.06866e-13	1.42955e-12	+	657	1831001	1831657
XC1522	C18.01	conserved hypothetical protein		164	235	33.6176	41.626	0.308271	Up	0.0354274	0.0521333	-	756	c1832434	1831679
XC1524	C15.03	IS1478 transposase	IS1478									+
XC1526	C14.01	histidine kinase		585	607	46.348	41.5565	-0.157434	Down	0.0595282	0.0834345	-	1956	c1836863	1834908
XC1527	C18.01	conserved hypothetical protein		1	3	1.39612	3.61924	1.37427	Up	0.473186	0.535989	-	111	c1836992	1836882
XC1528	C14.01	two-component system regulatory protein	pilR	504	797	71.3281	97.4682	0.450462	Up	3.10826e-08	8.12426e-08	-	1095	c1838252	1837158
XC1529	C03.02	polyphosphate-selective porin O	oprO	151	98	20.6899	11.6033	-0.834389	Down	6.30272e-06	1.41643e-05	-	1131	c1839404	1838274
XC1530	C17	lipoprotein		167	153	25.5982	20.2656	-0.337011	Down	0.0366014	0.0537296	-	1011	c1840443	1839433
XC1531	C18.01	conserved hypothetical protein		83	90	15.2038	14.2459	-0.0938806	Down	0.66478	0.717724	-	846	c1841312	1840467
XC1532	C18.01	conserved hypothetical protein		132	95	39.6432	24.6543	-0.685233	Down	0.000375288	0.000719843	-	516	c1841895	1841380
XC1533	C18.01	conserved hypothetical protein		146	242	39.6938	56.8538	0.518344	Up	0.000538752	0.00101537	+	570	1842002	1842571
XC1534	C18.01	conserved hypothetical protein		2940	4484	612.377	807.071	0.398276	Up	0	0	-	744	c1843488	1842745
XC1535	C07.03	lipoprotein		222	369	59.7276	85.7873	0.522367	Up	1.64815e-05	3.57255e-05	-	576	c1844173	1843598
XC1536	C12.04	peptidyl-prolyl cis-trans isomerase	slyD	1584	2327	511.397	649.193	0.344205	Up	5.78892e-12	1.96506e-11	+	480	1844248	1844727
XC1537	C11.07	transport protein	yxaH	156	181	19.4178	19.4683	0.00374937	Up	0.985282	0.988565	+	1245	1844818	1846062
XC1538	C03.01	D-amino acid dehydrogenase subunit	dadA	185	277	22.917	29.6511	0.371666	Up	0.00643312	0.0106696	+	1251	1846066	1847316
XC1539	C16.11	reductase		965	1292	109.077	126.196	0.210311	Up	0.000595014	0.00111691	+	1371	1847313	1848683
XC1540	C10.04	methylated-DNA-protein-cysteine S-methyltransferase related protein		117	179	45.442	60.0757	0.402757	Up	0.0184155	0.0285126	+	399	1848886	1849284
XC1541	C03.01	integral membrane protein		274	444	61.8071	86.5456	0.485689	Up	9.70632e-06	2.13915e-05	+	687	1849326	1850012
XC1542	C12.06	metallopeptidase		5535	5332	426.106	354.703	-0.264601	Down	1.21038e-21	7.07762e-21	-	2013	c1852227	1850215
XC1543	C12.06	metallopeptidase		359	221	26.4168	14.0525	-0.910632	Down	6.09238e-14	3.0433e-13	-	2106	c1854517	1852412
XC1544	C12.06	metallopeptidase		1838	3783	132.789	236.172	0.8307	Up	0	0	-	2145	c1857025	1854881
XC1545	C03.02	Oar protein	oar	7523	9353	382.49	410.918	0.103427	Up	3.5922e-06	8.19963e-06	-	3048	c1860412	1857365
XC1546	C11.07	TonB-dependent receptor	btuB	567	575	29.3772	25.7437	-0.190481	Down	0.0256524	0.0386528	-	2991	c1863765	1860775
XC1547	C18.01	conserved hypothetical protein		415	664	75.4836	104.363	0.467378	Up	1.73757e-07	4.33725e-07	+	852	1864086	1864937
XC1548	C08.03	deoxycytidine triphosphate deaminase	dcd	855	1188	232.453	279.1	0.263844	Up	4.27592e-05	9.01364e-05	+	570	1865033	1865602
XC1549	C18.01	conserved hypothetical protein		55	54	45.8241	38.8776	-0.237167	Down	0.388376	0.450824	-	186	c1865814	1865629
XC1550	C18.01	conserved hypothetical protein		149	245	137.443	195.288	0.506775	Up	0.000646256	0.00120879	-	168	c1866324	1866157
XC1551	C18.01	conserved hypothetical protein		106	137	37.5039	41.8857	0.159417	Up	0.396602	0.459361	-	438	c1866789	1866352
XC1552	C05.10	carboxymethylenebutenolidase		1247	1329	291.472	268.43	-0.118815	Down	0.036695	0.0538483	-	663	c1867448	1866786
XC1553	C16.07	leucin rich protein		4503	1472	433.162	122.358	-1.8238	Down	0	0	-	1611	c1869277	1867667
XC1554	C18.01	conserved hypothetical protein		664	777	74.8903	75.7274	0.0160371	Up	0.835452	0.870986	+	1374	1869901	1871274
XC1555	C13.01	transcription elongation factor and transcript cleavage	greB	169	228	51.6563	60.2207	0.221316	Up	0.131248	0.171048	-	507	c1872106	1871600
XC1556	C03.01	integral membrane protein		151	199	19.2121	21.8789	0.187526	Up	0.230016	0.284383	+	1218	1872460	1873677
XC1557	C18.01	conserved hypothetical protein		116	212	35.6674	56.328	0.659245	Up	5.89136e-05	0.000122596	-	504	c1874214	1873711
XC1558	C18.01	conserved hypothetical protein		293	483	54.2483	77.2753	0.510428	Up	1.37668e-06	3.24794e-06	-	837	c1874980	1874144
XC1559	C18.01	conserved hypothetical protein		582	503	150.32	112.263	-0.421155	Down	1.55541e-06	3.65124e-06	+	600	1875535	1876134
XC1560	C18.01	conserved hypothetical protein		745	741	76.6612	65.8889	-0.218461	Down	0.00351376	0.00601462	-	1506	c1878631	1877126
XC1561	C03.03	membrane-bound lytic murein transglycosylase D precursor	dniR	878	1452	96.0894	137.316	0.515054	Up	1.33826e-12	5.32275e-12	+	1416	1879032	1880447
XC1562	C18.01	conserved hypothetical protein		156	280	24.4193	37.8741	0.633186	Up	8.27166e-06	1.83834e-05	-	990	c1881527	1880538
XC1563	C07.01	phosphatidylserine decarboxylase	dpsD	462	673	84.3293	106.152	0.332019	Up	0.000129518	0.000259529	-	849	c1882658	1881810
XC1564	C18.01	conserved hypothetical protein		427	561	101.646	115.399	0.18307	Up	0.0480842	0.0690003	-	651	c1883305	1882655
XC1565	C10.05	adenine-specific methylase	yfcB	1085	1837	181.382	265.368	0.548962	Up	4.77796e-12	1.66754e-11	+	927	1883386	1884312
XC1566	C18.01	conserved hypothetical protein		257	452	89.7004	136.325	0.60386	Up	5.48332e-08	1.41134e-07	+	444	1884347	1884790
XC1567	C01.04	chorismate synthase	aroC	1305	2151	183.183	260.91	0.510263	Up	8.67728e-12	2.86031e-11	+	1104	1884780	1885883
XC1568	C01.03	2-hydroxyacid dehydrogenase		1085	2761	158.774	349.132	1.1368	Up	4.77796e-12	1.66616e-11	+	1059	1885876	1886934
XC1569	C01.02	aspartate semialdehyde dehydrogenase	asd	1140	4346	172.188	567.233	1.71996	Up	4.84902e-12	1.68536e-11	+	1026	1887019	1888044
XC1570	C03.05	FimV protein	fimV	1223	1435	92.0927	93.3739	0.019932	Up	0.72401	0.77062	+	2058	1888755	1890812
XC1571	C18.01	conserved hypothetical protein		105	156	42.7079	54.83	0.360462	Up	0.0474258	0.0681483	+	381	1890809	1891189
XC1572	C12.03	tRNA pseudouridine synthase A	truA	1483	1355	296.923	234.432	-0.34092	Down	3.12616e-10	8.94765e-10	+	774	1891229	1892002
XC1573	C01.04	N-(5	trpF	1901	2049	440.352	410.143	-0.102533	Down	0.0256296	0.0386322	+	669	1891999	1892667
XC1574	C09.01	transcriptional regulator	trpI	41	50	7.0833	7.46443	0.0756099	Up	0.812514	0.850015	-	897	c1893814	1892918
XC1575	C01.04	tryptophan synthase beta chain	trpB	7865	5374	1000.68	590.839	-0.760145	Down	5.40154e-199	5.94592e-198	+	1218	1893926	1895143
XC1576	C18.01	conserved hypothetical protein		581	384	153.909	87.9011	-0.808126	Down	6.4592e-18	3.55509e-17	+	585	1895074	1895658
XC1577	C01.04	tryptophan synthase alpha chain	trpA	1600	1130	302.747	184.762	-0.712443	Down	1.18771e-37	8.19537e-37	+	819	1895655	1896473
XC1578	C07.01	acetyl-coenzyme A carboxylase carboxyl transferase	accD	1240	1578	216.398	237.965	0.137063	Up	0.0122318	0.0194015	+	888	1896675	1897562
XC1579	C05.05	phosphohexose mutase	mrsA	1435	1764	164.726	174.978	0.0871055	Up	0.089509	0.121654	+	1350	1897559	1898908
XC1580	C06.07	oxidoreductase		1737	2227	286.668	317.595	0.14781	Up	0.00135263	0.00244855	+	939	1899023	1899961
XC1581	C18.01	conserved hypothetical protein		461	221	84.4452	34.9817	-1.27141	Down	5.51724e-29	3.49785e-28	+	846	1900010	1900855
XC1582	C14.02	phosphodiesterase		888	288	58.2116	16.3141	-1.83519	Down	3.69146e-92	3.32547e-91	+	2364	1900852	1903215
XC1583	C18.01	conserved hypothetical protein		671	203	112.173	29.3248	-1.93553	Down	3.10906e-75	2.6427e-74	+	927	1903161	1904087
XC1584	C03.02	cyanoglobin	glbN	205	84	74.0527	26.2205	-1.49786	Down	3.12798e-17	1.69506e-16	+	429	1904084	1904512
XC1585	C18.01	conserved hypothetical protein		784	827	86.167	78.5426	-0.133661	Down	0.0629874	0.0879612	-	1410	c1905997	1904588
XC1586	C06.07	dehydrogenase		150	177	28.4869	29.0471	0.0280926	Up	0.865162	0.895977	-	816	c1906867	1906052
XC1587	C06.08	triosephosphate isomerase	tpiA	708	1017	145.13	180.143	0.311804	Up	9.1582e-06	2.02364e-05	+	756	1906980	1907735
XC1588	C16.06	protein-export membrane protein	secG	1335	2835	423.074	776.36	0.875815	Up	6.15374e-12	2.07222e-11	+	489	1907769	1908257
XC1589	C06.05	NADH-ubiquinone oxidoreductase NQO7 subunit	nuoA	796	1723	345.533	646.303	0.903388	Up	4.16556e-13	1.89654e-12	+	357	1908497	1908853
XC1590	C06.05	NADH-ubiquinone oxidoreductase NQO6 subunit	nuoB	2046	4101	550.462	953.424	0.792475	Up	0	0	+	576	1908823	1909398
XC1591	C06.05	NADH-ubiquinone oxidoreductase NQO5 subunit	nuoC	2650	6150	545.375	1093.7	1.0039	Up	0	0	+	753	1909435	1910187
XC1592	C06.05	NADH-ubiquinone oxidoreductase NQO4 subunit	nuoD	4201	7690	497.725	787.295	0.661557	Up	2.29976e-11	7.15556e-11	+	1308	1910184	1911491
XC1593	C06.05	NADH-ubiquinone oxidoreductase NQO2 subunit	nuoE	1486	3406	436.143	863.833	0.98595	Up	7.06924e-12	2.35047e-11	+	528	1911488	1912015
XC1594	C06.05	NADH-ubiquinone oxidoreductase NQO1 subunit	nuoF	3562	9524	413.482	955.338	1.20819	Up	2.12306e-11	6.64007e-11	+	1335	1912019	1913353
XC1595	C06.05	NADH-ubiquinone oxidoreductase NQO3 subunit	nuoG	6105	13636	423.304	817.012	0.948663	Up	1.79623e-11	5.6811e-11	+	2235	1913350	1915584
XC1596	C06.05	NADH-ubiquinone oxidoreductase NQO8 subunit	nuoH	1234	2900	175.12	355.627	1.02202	Up	4.9245e-12	1.70457e-11	+	1092	1915581	1916672
XC1597	C06.05	NADH-ubiquinone oxidoreductase NQO9 subunit	nuoI	897	2394	282.535	651.595	1.20555	Up	2.28706e-13	1.09075e-12	+	492	1916673	1917164
XC1598	C06.05	NADH-ubiquinone oxidoreductase NQO10 subunit	nuoJ	786	1950	184.554	395.649	1.10018	Up	0	0	+	660	1917172	1917831
XC1599	C06.05	NADH-ubiquinone oxidoreductase NQO11 subunit	nuoK	354	826	179.278	361.474	1.0117	Up	5.9952e-15	3.10513e-14	+	306	1917828	1918133
XC1600	C06.05	NADH-ubiquinone oxidoreductase NQO12 subunit	nuoL	4260	10317	302.274	632.586	1.0654	Up	2.2414e-11	6.98429e-11	+	2184	1918141	1920324
XC1601	C06.05	NADH-ubiquinone oxidoreductase NQO13 subunit	nuoM	2046	4425	210.956	394.251	0.902177	Up	0	0	+	1503	1920345	1921847
XC1602	C06.05	NADH-ubiquinone oxidoreductase NQO14 subunit	nuoN	1518	3736	161.015	342.433	1.08863	Up	3.7046e-12	1.3395e-11	+	1461	1921884	1923344
XC1603	C18.01	conserved hypothetical protein		1595	2918	418.232	661.176	0.660729	Up	7.12542e-12	2.36728e-11	+	591	1923821	1924411
XC1604	C13.01	N utilization substance protein A	nusA	4071	8754	417.247	775.307	0.893865	Up	2.76318e-11	8.49713e-11	+	1512	1924416	1925927
XC1605	C12.04	protein chain initiation factor IF-2	infB	6783	13417	382.099	653.106	0.773372	Up	1.12981e-11	3.68104e-11	+	2751	1925981	1928731
XC1606	C12.02	ribosomal-binding factor A	rbfA	218	319	84.6697	107.062	0.338534	Up	0.0073643	0.0120903	+	399	1928841	1929239
XC1607	C12.03	tRNA pseudouridine synthase B	truB	127	249	21.2309	35.9698	0.760623	Up	7.96016e-07	1.91225e-06	+	927	1929318	1930244
XC1608	C12.01	30S ribosomal protein S15	rpsO	2331	3440	1384.03	1764.97	0.350765	Up	0	0	+	261	1930402	1930662
XC1609	C13.02	polynucleotide phosphorylase	pnp	11914	19474	872.954	1233	0.498197	Up	0	0	+	2115	1930836	1932950
XC1610	C18.01	conserved hypothetical protein		654	555	93.5823	68.6252	-0.447497	Down	7.1751e-08	1.83335e-07	-	1083	c1934754	1933672
XC1611	C08.02	nicotinate-nucleotide pyrophosphorylase	nadC	533	1108	94.6144	169.959	0.845056	Up	0	0	-	873	c1935668	1934796
XC1612	C18.01	conserved hypothetical protein		790	1254	453.427	621.946	0.455918	Up	3.00914e-12	1.1109e-11	-	270	c1935946	1935677
XC1613	C08.01	phosphoribosylaminoimidazole carboxylase catalytic subunit	purE	828	1170	254.592	310.867	0.288112	Up	1.0078e-05	2.21527e-05	+	504	1936005	1936508
XC1614	C08.01	phosphoribosylaminoimidazole carboxylase ATPase subunit		720	1213	97.6181	142.113	0.541816	Up	0	0	+	1143	1936505	1937647
XC1615	C16.11	iron superoxide dismutase	sodB	239	296	63.9681	68.4592	0.0978923	Up	0.437712	0.49916	-	579	c1938459	1937881
XC1616	C18.01	conserved hypothetical protein		1251	1189	603.944	496.016	-0.284027	Down	1.16343e-06	2.76183e-06	+	321	1938581	1938901
XC1617	C06.07	short chain dehydrogenase		426	547	89.0914	98.8526	0.149993	Up	0.107846	0.144022	+	741	1938898	1939638
XC1618	C18.01	conserved hypothetical protein		404	594	104.346	132.573	0.345413	Up	0.000190444	0.000376247	+	600	1939635	1940234
XC1619	C03.02	Oar protein	oar	4221	17016	200.774	699.4	1.80054	Up	2.4778e-11	7.66427e-11	+	3258	1940629	1943886
XC1620	C18.01	conserved hypothetical protein		1344	2354	154.624	234.023	0.597887	Up	4.32588e-12	1.5326e-11	+	1347	1944031	1945377
XC1621	C03.02	pre-pilin like leader sequence	fimT	778	2415	233.655	626.739	1.42349	Up	0	0	+	516	1945495	1946010
XC1622	C03.05	pre-pilin leader sequence	pilV	833	2957	272.34	835.395	1.61705	Up	1.65157e-12	6.44127e-12	+	474	1946007	1946480
XC1623	C18.01	conserved hypothetical protein		2647	7526	355.154	872.572	1.29683	Up	0	0	+	1155	1946484	1947638
XC1624	C03.05	PilX protein	pilX	1860	6214	555.379	1603.33	1.52953	Up	0	0	+	519	1947641	1948159
XC1625	C16.12	PilY1 protein		14032	44448	583.138	1596.17	1.4527	Up	0	0	+	3729	1948172	1951900
XC1626	C03.05	type IV pilin	pilE1	1400	4469	587.957	1621.82	1.46383	Up	1.29896e-12	5.20077e-12	+	369	1951975	1952343
XC1627	C03.05	fimbrial biogenesis protein	fimT	53	70	14.8793	16.9816	0.190668	Up	0.474266	0.536924	-	552	c1953075	1952524
XC1628	C10.04	excinuclease ABC subunit B	uvrB	3359	3568	257.438	236.299	-0.12361	Down	0.000367072	0.000704725	+	2022	1953215	1955236
XC1629	C18.02	hypothetical protein		229	465	146.041	256.251	0.811189	Up	1.29075e-12	5.1728e-12	+	243	1955811	1956053
XC1630	C16.04	VirD4 protein	virD4	1997	3625	184.87	289.982	0.649452	Up	0	0	+	1674	1956087	1957760
XC1631	C18.01	conserved hypothetical protein		303	1107	193.233	610.043	1.65857	Up	2.9754e-13	1.38918e-12	+	243	1958257	1958499
XC1632	C16.04	VirB8 protein	virB8	1149	3691	170.555	473.437	1.47294	Up	4.30456e-12	1.52633e-11	+	1044	1958610	1959653
XC1633	C16.04	VirB9 protein	virB9	1633	4888	329.51	852.293	1.37103	Up	4.3734e-12	1.54424e-11	+	768	1959650	1960417
XC1634	C16.04	VirB10 protein	virB10	1686	7478	221.047	847.202	1.93835	Up	4.91452e-12	1.70252e-11	+	1182	1960414	1961595
XC1635	C16.04	VirB11 protein	virB11	1678	5066	245.55	640.602	1.38341	Up	2.80554e-12	1.04121e-11	+	1059	1961592	1962650
XC1636	C16.04	VirB1 protein	virB1	4662	7728	866.264	1240.85	0.518452	Up	3.06874e-11	9.31448e-11	+	834	1962696	1963529
XC1637	C16.04	VirB2 protein	virB2	5290	13287	2024.16	4393.3	1.11798	Up	1.9148e-11	6.04705e-11	+	405	1963592	1963996
XC1638	C16.04	VirB3 protein		3208	7232	1593.4	3104.01	0.962026	Up	0	0	+	312	1963989	1964300
XC1639	C16.04	VirB4 protein	virB4	3487	9199	220.202	501.978	1.1888	Up	1.2639e-11	4.09577e-11	+	2454	1964408	1966861
XC1640	C15.03	ISD1 transposase	ISD1	31	87	33.3613	80.9051	1.27805	Up	8.46714e-06	1.87783e-05	-	144	c1967151	1967008
XC1641	C15.03	IS1478 transposase	IS1478									+
XC1642	C05.09	alpha-glucosidase	aglA	615	672	58.9399	55.6517	-0.0828195	Down	0.3028	0.363601	+	1617	1969222	1970838
XC1643	C15.03	IS1479 transposase	IS1479	95	96	15.0072	13.1045	-0.195587	Down	0.346958	0.408596	+	981	1971160	1972140
XC1644	C11.07	TonB-dependent receptor	btuB	7903	781	432.916	36.9689	-3.5497	Down	0	0	-	2829	c1975762	1972934
XC1645	C05.09	alpha-glucosidase	aglA	1812	423	135.067	27.2461	-2.30955	Down	9.18986e-251	1.09448e-249	-	2079	c1978098	1976020
XC1646	C18.01	conserved hypothetical protein		1201	431	84.8689	26.3183	-1.68917	Down	1.5553e-110	1.47021e-109	+	2193	1978341	1980533
XC1647	C11.07	transport protein	suc1	387	162	40.5496	14.6678	-1.46703	Down	3.06748e-30	1.98047e-29	+	1479	1980530	1982008
XC1648	C04.04	cyclomaltodextrin glucanotransferase (CGTase)	CGTase	799	288	69.6009	21.6788	-1.68282	Down	9.1019e-74	7.6901e-73	+	1779	1981903	1983681
XC1649	C09.01	maltose transport gene repressor		974	999	133.104	117.97	-0.174131	Down	0.00735532	0.012085	-	1134	c1985015	1983882
XC1650	C12.03	threonyl-tRNA synthetase	thrS	6510	8598	527.916	602.498	0.190649	Up	0	0	+	1911	1985330	1987240
XC1651	C12.04	Translation initiation factor IF-3 Length	infC	6167	6636	1991.03	1851.33	-0.104949	Down	3.93592e-05	8.30522e-05	+	480	1987352	1987831
XC1652	C12.01	50S ribosomal protein L35	rpmI	2532	4052	1981.72	2740.46	0.467662	Up	0	0	+	198	1988072	1988269
XC1653	C12.01	50S ribosomal protein L20	rplT	1891	3626	814.017	1348.79	0.728535	Up	0	0	+	360	1988280	1988639
XC1654	C12.03	phenylalanyl-tRNA synthetase alpha chain	pheS	517	807	79.2471	106.891	0.43171	Up	8.5202e-08	2.16915e-07	+	1011	1988939	1989949
XC1655	C12.03	phenylalanyl-tRNA synthetase beta chain	pheT	782	1267	51.004	71.4084	0.485482	Up	8.07354e-13	3.38687e-12	+	2376	1990079	1992454
XC1656	C17	integration host factor alpha chain	himA or ihfA or hiD	571	1188	294.957	530.291	0.846278	Up	2.13162e-13	1.0224e-12	+	300	1992475	1992774
XC1657	C18.01	conserved hypothetical protein		243	504	105.483	189.052	0.841773	Up	1.66311e-13	8.06869e-13	+	357	1992755	1993111
XC1658	C16.09	GumB protein	gumB	1587	2033	383.077	424.054	0.146614	Up	0.00238554	0.00418015	+	642	1993775	1994416
XC1659	C16.09	GumC protein	gumC	3131	4494	359.413	445.778	0.310682	Up	0	0	+	1350	1994488	1995837
XC1660	C16.09	GumD protein	gumD	10427	9099	1110.56	837.432	-0.407239	Down	1.8837e-86	1.66492e-85	+	1455	1996080	1997534
XC1661	C16.09	gumE protein	gumE	1696	1484	202.33	152.983	-0.403339	Down	3.34822e-15	1.74704e-14	+	1299	1997617	1998915
XC1662	C16.09	GumF protein	gumF	610	429	86.3296	52.4641	-0.718526	Down	1.4953e-15	7.86058e-15	+	1095	1998912	2000006
XC1663	C16.09	GumG protein	gumG	716	667	103.602	83.3979	-0.312967	Down	5.49958e-05	0.00011484	+	1071	2000003	2001073
XC1664	C16.09	GumH protein	gumH	1099	1214	149.003	142.23	-0.0671173	Down	0.263316	0.321128	+	1143	2001141	2002283
XC1665	C16.09	GumI protein	gumI	2060	2206	304.034	281.342	-0.111906	Down	0.0113621	0.0181038	+	1050	2002280	2003329
XC1666	C16.09	GumJ protein	gumJ	802	821	82.8566	73.2944	-0.176914	Down	0.013507	0.021296	+	1500	2003326	2004825
XC1667	C16.09	gumK protein	gumK	7253	4925	934.321	548.226	-0.769148	Down	1.9651e-187	2.12979e-186	+	1203	2004890	2006092
XC1668	C16.09	GumL protein	gumL	5397	3718	1052.03	626.269	-0.748325	Down	1.525e-133	1.51996e-132	+	795	2006133	2006927
XC1669	C16.09	GumM protein	gumM	1228	836	240.28	141.351	-0.76543	Down	5.5396e-33	3.65492e-32	+	792	2006935	2007726
XC1670	C18.01	conserved hypothetical protein		239	203	74.3726	54.5866	-0.446225	Down	0.001162	0.0021217	+	498	2007761	2008258
XC1671	C15.09	GumN protein	gumN	223	245	33.5841	31.8838	-0.0749563	Down	0.57214	0.629638	+	1029	2008312	2009340
XC1672	C15.09	GumO	fabH	156	229	24.1993	30.6965	0.343107	Up	0.0216158	0.0329711	+	999	2009709	2010707
XC1673	C15.09	GumP protein	gumP	181	262	33.0381	41.325	0.322883	Up	0.0202688	0.0310739	+	849	2010707	2011555
XC1674	C06.07	NAD(P)H steroid dehydrogenase	P	303	341	48.912	47.5666	-0.0402404	Down	0.721308	0.768714	+	960	2011552	2012511
XC1675	C18.01	conserved hypothetical protein		89	112	12.0037	13.0532	0.120927	Up	0.560198	0.619244	+	1149	2012502	2013650
XC1676	C18.01	conserved hypothetical protein		34	53	8.73788	11.77	0.429763	Up	0.177536	0.225043	+	603	2013640	2014242
XC1677	C03.04	glycosyltransferase	alg2	168	211	20.7118	22.4784	0.118087	Up	0.431582	0.493772	+	1257	2014227	2015483
XC1678	C05.05	deoxyxylulose-5-phosphate synthase	dxs	6161	8310	498.05	580.494	0.22099	Up	1.38918e-11	4.47424e-11	-	1917	c2017675	2015759
XC1679	C18.01	conserved hypothetical protein		3213	3095	757.861	630.833	-0.264676	Down	3.24602e-13	1.50222e-12	-	657	c2018510	2017854
XC1680	C05.11	acyl-CoA dehydrogenase		3377	4875	291.711	363.891	0.318966	Up	0	0	-	1794	c2021164	2019371
XC1681	C18.01	conserved hypothetical protein		741	913	239.233	254.711	0.090447	Up	0.205384	0.257325	-	480	c2021681	2021202
XC1682	C07.03	outer membrane lipoprotein	blc	448	127	129.285	31.67	-2.02936	Down	5.19244e-54	3.93729e-53	-	537	c2022294	2021758
XC1683	C18.01	conserved hypothetical protein		28	60	24.9375	46.1765	0.888841	Up	0.00603818	0.010066	+	174	2023034	2023207
XC1684	C10.04	excinuclease ABC subunit C homolog		667	858	120.471	133.912	0.152597	Up	0.0403868	0.0588561	-	858	c2024086	2023229
XC1685	C18.02	hypothetical protein		14	3	11.4792	2.12558	-2.43309	Down	0.00291352	0.00505282	+
XC1686	C14.01	histidine kinase/response regulator hybrid protein		1122	1511	57.785	67.2452	0.218737	Up	0.000114753	0.000231815	+	3009	2024406	2027414
XC1687	C18.01	conserved hypothetical protein		593	70	392.72	40.0591	-3.2933	Down	8.1969e-122	7.9444e-121	-	234	c2027801	2027568
XC1688	C18.01	conserved hypothetical protein		114	117	38.9988	34.5865	-0.17322	Down	0.3597	0.421366	+	453	2028227	2028679
XC1689	C18.01	conserved hypothetical protein		43	48	9.91616	9.56513	-0.0519966	Down	0.856642	0.888463	-	672	c2029486	2028815
XC1690	C16.14	quaternary ammonium compound-resistance protein	qacE	13	8	6.04983	3.2171	-0.911134	Down	0.158073	0.202134	+
XC1691	C14.01	sensor histidine kinase	fixL	2107	2470	201.183	203.797	0.0186264	Up	0.664336	0.717428	+	1623	2030298	2031920
XC1692	C18.01	conserved hypothetical protein		663	343	229.853	102.756	-1.16149	Down	1.05425e-35	7.11158e-35	+	447	2032074	2032520
XC1693	C18.01	conserved hypothetical protein		356	446	197.738	214.067	0.114472	Up	0.265416	0.323409	-	279	c2032939	2032661
XC1694	C10.04	A/G-specific adenine glycosylase	mutY	167	380	24.1641	47.5131	0.975457	Up	2.79998e-13	1.31602e-12	-	1071	c2034161	2033091
XC1695	C16.06	cell division protein	ftsY	881	1263	83.1978	103.066	0.308946	Up	9.50398e-07	2.26762e-06	-	1641	c2036289	2034649
XC1696	C09.01	transcriptional regulator		174	250	37.6075	46.6917	0.312146	Up	0.0281026	0.0420442	-	717	c2037131	2036415
XC1697	C18.01	conserved hypothetical protein		53	50	8.74691	7.13056	-0.294759	Down	0.298262	0.358663	+	939	2037293	2038231
XC1698	C06.07	D-amino acid oxidase		50	42	6.29954	4.5726	-0.462233	Down	0.124778	0.16373	+	1230	2038231	2039460
XC1699	C17	sarcosine oxidase alpha subunit	soxA	8	1	5.03964	0.544357	-3.21069	Down	0.0115173	0.0183442	+
XC1700	C06.07	oxidoreductase		56	41	6.50056	4.11265	-0.660497	Down	0.025055	0.0378067	+	1335	2039674	2041008
XC1701	C01.02	dihydrodipicolinate synthetase	dapA	89	129	15.173	19.004	0.3248	Up	0.102601	0.137453	+	909	2041005	2041913
XC1702	C06.07	ketoglutarate semialdehyde dehydrogenase		126	152	12.2344	12.7535	0.0599533	Up	0.734932	0.780472	+	1596	2042098	2043693
XC1703	C12.06	proline dipeptidase	pepQ	70	73	9.03985	8.1463	-0.150153	Down	0.53041	0.592216	+	1200	2043690	2044889
XC1704	C18.01	conserved hypothetical protein		203	301	17.2188	22.0621	0.357589	Up	0.00614008	0.0102278	+	1827	2045247	2047073
XC1705	C18.01	conserved hypothetical protein		159	196	12.9141	13.7561	0.0911326	Up	0.557672	0.616937	+	1908	2047022	2048929
XC1706	C11.01	amino acid permease	yveA	135	116	13.1826	9.78814	-0.429529	Down	0.0184308	0.0285257	+	1587	2048994	2050580
XC1707	C12.06	peptidase		225	202	14.92	11.5747	-0.366264	Down	0.00872076	0.0141628	+	2337	2050570	2052906
XC1708	C18.01	conserved hypothetical protein		123	132	11.6796	10.8311	-0.108815	Down	0.54437	0.604601	+	1632	2052906	2054537
XC1709	C18.01	conserved hypothetical protein		8	5	4.17424	2.25441	-0.888766	Down	0.28151	0.341538	+	297	2054684	2054980
XC1710	C18.01	conserved hypothetical protein		98	65	12.3773	7.09394	-0.803036	Down	0.00043406	0.000827304	-	1227	c2056262	2055036
XC1711	C18.01	conserved hypothetical protein		110	115	7.23846	6.53922	-0.146564	Down	0.443796	0.504733	+	2355	2056824	2059178
XC1712	C11.07	TonB-dependent receptor	btuB	306	220	16.7091	10.3808	-0.686722	Down	5.6894e-08	1.4617e-07	+	2838	2059758	2062595
XC1713	C18.01	conserved hypothetical protein		494	364	17.6474	11.2365	-0.651267	Down	4.66232e-11	1.39506e-10	+	4338	2062889	2067226
XC1714	C05.09	xylosidase/arabinosidase	xsa	138	83	14.144	7.35098	-0.944179	Down	1.63501e-06	3.83168e-06	+	1512	2067310	2068821
XC1715	C12.06	peptidase		231	166	15.2786	9.48756	-0.687404	Down	2.35838e-06	5.47518e-06	+	2343	2068896	2071238
XC1716	C16.07	avirulence protein	avrXccA2	256	235	26.6613	21.1487	-0.334177	Down	0.0102671	0.0164774	+	1488	2071713	2073200
XC1717	C11.07	TonB-dependent receptor	btuB	471	439	25.1604	20.2645	-0.3122	Down	0.00109824	0.00201225	+	2901	2073622	2076522
XC1718	C18.01	conserved hypothetical protein		551	417	35.9376	23.5022	-0.612699	Down	4.63708e-11	1.38849e-10	+	2376	2076673	2079048
XC1719	C18.02	hypothetical protein		451	468	100.853	90.434	-0.157313	Down	0.098187	0.132044	-	693	c2079908	2079216
XC1721	C12.05	heat shock protein G	htpG	15506	13823	1261.39	971.687	-0.37645	Down	1.85104e-110	1.74586e-109	-	1905	c2082066	2080162
XC1722	C18.01	conserved hypothetical protein		273	326	67.7988	69.9603	0.0452767	Up	0.705166	0.754563	+	624	2082307	2082930
XC1723	C03.04	lipopolysaccharide synthesis enzyme	kdtB	1307	1393	399.495	367.927	-0.118758	Down	0.0325372	0.0481322	+	507	2082927	2083433
XC1724	C18.01	conserved hypothetical protein		10470	10479	3338.53	2887.37	-0.209455	Down	8.42266e-26	5.21438e-25	+	486	2083496	2083981
XC1725	C06.07	ferredoxin		449	598	244.144	280.98	0.202736	Up	0.0242778	0.0366865	+	285	2084183	2084467
XC1726	C02.10	gamma-glutamyltranspeptidase	ggt	2187	4402	190.189	330.797	0.798512	Up	0	0	+	1782	2084464	2086245
XC1727	C16.08	cellulase	egl2	1305	1487	114.841	113.076	-0.0223395	Down	0.68187	0.732797	+	1761	2086529	2088289
XC1728	C08.04	putative UMP pyrophosphorylase	upp	1249	1003	305.776	212.186	-0.527146	Down	5.08894e-18	2.80457e-17	-	633	c2089245	2088613
XC1729	C11.07	TonB-dependent receptor	cirA	463	483	28.4724	25.6664	-0.149683	Down	0.110389	0.146767	+	2520	2089439	2091958
XC1730	C16.08	putative phytase precursor	phyA	154	194	21.3273	23.2162	0.122432	Up	0.434848	0.496834	+	1119	2091958	2093076
XC1731	C18.01	conserved hypothetical protein		406	482	45.3949	46.5696	0.0368591	Up	0.707002	0.755761	+	1386	2093082	2094467
XC1732	C18.01	conserved hypothetical protein		75	587	16.4162	111.026	2.7577	Up	0	0	+	708	2094643	2095350
XC1733	C05.10	L-lysine 6-aminotransferase		590	654	61.0765	58.5026	-0.0621186	Down	0.447006	0.508246	-	1497	c2097099	2095603
XC1734	C09.01	transcriptional regulator asnC/lrp family		492	532	172.89	161.544	-0.0979264	Down	0.277014	0.336277	+	441	2097211	2097651
XC1735	C12.03	S-adenosylmethionine: tRNA ribosyltransferase-isomerase	queA	775	803	112.139	100.403	-0.159491	Down	0.0281082	0.0420377	+	1071	2097956	2099026
XC1736	C12.03	queuine tRNA-ribosyltransferase	tgt or vacC	1060	1460	143.339	170.603	0.25121	Up	1.49508e-05	3.25077e-05	+	1146	2099112	2100257
XC1737	C16.06	preprotein translocase YajC subunit	yajC	620	1378	271.414	521.273	0.941541	Up	9.71446e-13	3.97247e-12	+	354	2100390	2100743
XC1738	C16.06	protein-export membrane protein	secD	1376	2442	114.092	174.967	0.616888	Up	4.17132e-12	1.48407e-11	+	1869	2101051	2102919
XC1739	C16.06	protein-export membrane protein	secF	661	1298	105.711	179.378	0.762874	Up	0	0	+	969	2103011	2103979
XC1740	C18.01	conserved hypothetical protein		958	1316	131.264	155.816	0.247368	Up	5.1233e-05	0.000107302	-	1131	c2105309	2104179
XC1741	C16.13	RpfN protein	rpfN	661	2035	90.0918	239.675	1.41161	Up	0	0	-	1137	c2106932	2105796
XC1742	C11.03	PTS system,fructose-specificIIBC component	fruA	1171	5893	104.113	452.75	2.12057	Up	4.8792e-12	1.69306e-11	-	1743	c2109001	2107259
XC1743	C06.08	1-phosphofructokinase	fruK	269	2080	43.5597	291.052	2.74021	Up	5.30686e-14	2.65721e-13	-	957	c2110111	2109155
XC1744	C11.03	multiphosphoryl transfer protein	fruB	734	8950	45.1915	476.166	3.39734	Up	1.6982e-12	6.6109e-12	-	2517	c2112624	2110108
XC1745	C09.01	transcriptional regulator lacI family		299	2421	46.5218	325.503	2.80669	Up	6.18172e-13	2.67853e-12	+	996	2112787	2113782
XC1747	C16.14	multidrug-efflux transporter acrB	acrB or mexB	3510	5445	171.536	229.943	0.422767	Up	1.05185e-11	3.43767e-11	-	3171	c2117750	2114580
XC1748	C16.14	multidrug resistance protein	acrA or mexA	1290	1924	152.486	196.527	0.366043	Up	6.38178e-12	2.14046e-11	-	1311	c2119073	2117763
XC1749	C09.01	transcriptional regulator tetR/acrR family		700	796	164.361	161.506	-0.0252808	Down	0.733474	0.779316	-	660	c2119747	2119088
XC1751	C18.01	conserved hypothetical protein		12125	12778	375.049	341.542	-0.135017	Down	1.60865e-13	7.81343e-13	+	5010	2120037	2125046
XC1752	C09.01	transcriptional regulator araC family	adpA	270	266	41.7581	35.5494	-0.232227	Down	0.0622054	0.0869267	-	1002	c2126359	2125358
XC1753	C18.01	conserved hypothetical protein		207	280	65.6003	76.6775	0.225102	Up	0.0888502	0.120953	+	489	2126568	2127056
XC1754	C16.14	drug resistance translocase	yieO	308	594	33.3546	55.586	0.736838	Up	5.04042e-14	2.5268e-13	-	1431	c2128613	2127183
XC1755	C16.13	two-component system regulatory protein		1233	588	194.183	80.0205	-1.27898	Down	2.52974e-75	2.15462e-74	-	984	c2129926	2128943
XC1756	C14.01	two-component system sensor protein		4925	2553	186.379	83.4864	-1.15862	Down	1.92783e-252	2.30248e-251	-	4095	c2134054	2129960
XC1757	C18.01	conserved hypothetical protein		1250	1388	148.438	142.429	-0.0596148	Down	0.288706	0.349364	-	1305	c2135514	2134210
XC1758	C18.01	conserved hypothetical protein		286	438	40.4759	53.5647	0.404221	Up	0.000207798	0.000408618	-	1095	c2137206	2136112
XC1759	C01.02	omega-amino acid-pyruvate aminotransferase		360	283	41.2334	28.0096	-0.557889	Down	1.0106e-06	2.40582e-06	-	1353	c2138569	2137217
XC1760	C11.07	integral membrane transporter	yhjX	629	632	58.0211	50.3764	-0.20383	Down	0.0121098	0.0192225	+	1680	2138928	2140607
XC1761	C06.06	formate dehydrogenase b chain	fdsC or fdhD	368	234	67.4096	37.0394	-0.863892	Down	3.675e-13	1.68411e-12	+	846	2140614	2141459
XC1762	C06.06	formate dehydrogenase a chain		2758	1886	181.951	107.517	-0.758987	Down	7.31794e-71	6.07331e-70	+	2349	2141456	2143804
XC1763	C18.01	conserved hypothetical protein		19	22	10.2236	10.2294	0.000809804	Up	0.9894	0.991752	+	288	2143776	2144063
XC1764	C11.03	metabolite transport protein	yhjE	527	499	63.7538	52.1639	-0.289457	Down	0.00131094	0.00237923	+	1281	2144475	2145755
XC1765	C18.01	conserved hypothetical protein		937	2312	314.298	670.139	1.09233	Up	0	0	-	462	c2146787	2146326
XC1766	C09.01	transcriptional regulator	rrpX	189	143	23.5254	15.381	-0.613065	Down	0.000115212	0.000232631	-	1245	c2148117	2146873
XC1767	C18.01	conserved hypothetical protein		184	173	21.7003	17.6307	-0.299628	Down	0.0495994	0.0708851	-	1314	c2149559	2148246
XC1768	C01.01	glutamine synthase	glnA	829	846	93.0936	82.0938	-0.181409	Down	0.0100797	0.0162137	-	1380	c2150938	2149559
XC1769	C08.01	glutamine amidotransferase	guaA	288	335	59.0357	59.3392	0.00739798	Up	0.95227	0.965321	+	756	2151068	2151823
XC1770	C01.01	glutamine synthetase	glnA	940	1261	105.101	121.835	0.213141	Up	0.00058969	0.0011084	+	1386	2151830	2153215
XC1771	C02.01	adenosylmethionine-8-amino-7-oxononanoate aminotransferase	bioA	261	353	29.2457	34.18	0.224924	Up	0.0560668	0.079162	+	1383	2153782	2155164
XC1772	C11.01	periplasmic putrescine-binding protein; permease protein	potF	1850	1603	256.893	192.348	-0.417445	Down	1.98942e-17	1.08504e-16	+	1116	2155381	2156496
XC1773	C16.14	transport protein	rmrA	2291	2431	295.861	271.283	-0.125122	Down	0.00290298	0.00503868	+	1200	2156699	2157898
XC1774	C16.14	transport protein	rmrB	1088	1124	106.242	94.8437	-0.163731	Down	0.0076238	0.0124969	+	1587	2157895	2159481
XC1775	C16.14	outer membrane protein OprN precursor	oprN	1017	912	104.235	80.7722	-0.367908	Down	2.17134e-08	5.74302e-08	+	1512	2159468	2160979
XC1776	C11.01	ATP-binding component of putrescine transport system	potG	682	442	91.7437	51.3794	-0.83642	Down	6.27528e-22	3.69505e-21	+	1152	2161061	2162212
XC1777	C11.01	polyamine transport protein	potH	273	194	46.3887	28.4856	-0.703539	Down	1.62713e-07	4.06637e-07	+	912	2162356	2163267
XC1778	C11.01	putrescine transport protein; permease	potI	229	172	41.7996	27.1294	-0.623633	Down	1.63081e-05	3.5386e-05	+	849	2163264	2164112
XC1779	C18.01	conserved hypothetical protein		85	94	44.8039	42.8153	-0.0654964	Down	0.756972	0.799447	-	294	c2164562	2164269
XC1780	C05.05	succinate-semialdehyde dehydrogenase	gabD	711	1074	80.72	105.364	0.384378	Up	2.87898e-08	7.54837e-08	+	1365	2164943	2166307
XC1781	C11.04	magnesium and cobalt transport protein	corA	622	816	96.4871	109.381	0.18096	Up	0.0183306	0.0284021	-	999	c2168199	2167201
XC1782	C18.01	conserved hypothetical protein		593	748	74.1699	80.8443	0.124312	Up	0.117317	0.154759	-	1239	c2169452	2168214
XC1783	C11.04	polar amino acid transporter	ybeX	1889	2318	333.033	353.137	0.0845636	Up	0.0586244	0.0822497	-	879	c2170327	2169449
XC1784	C18.01	conserved hypothetical protein		344	522	102.715	134.686	0.390947	Up	8.61024e-05	0.000175876	-	519	c2171175	2170657
XC1785	C18.01	conserved hypothetical protein		338	654	107.777	180.202	0.741573	Up	3.17968e-13	1.47638e-12	-	486	c2171660	2171175
XC1786	C18.01	conserved hypothetical protein		176	261	41.138	52.7164	0.35778	Up	0.0107156	0.0171385	-	663	c2172378	2171716
XC1787	C17	ATP-binding protein		3468	3761	544.51	510.276	-0.0936819	Down	0.00582062	0.00973799	-	987	c2173841	2172855
XC1788	C18.01	conserved hypothetical protein		1203	1973	127.865	181.213	0.50306	Up	2.75002e-12	1.02784e-11	-	1458	c2175973	2174516
XC1789	C16.11	glutathione S-transferase	gstA	322	393	81.1381	85.5729	0.0767743	Up	0.481232	0.54408	-	615	c2176654	2176040
XC1790	C09.01	repressor	dnrO	160	147	24.3088	19.2991	-0.33295	Down	0.043096	0.0623945	+	1020	2176739	2177758
XC1791	C03.03	soluble lytic murein transglycosylase	yjbJ	750	1025	119.945	141.651	0.239967	Up	0.000518462	0.000979756	+	969	2177755	2178723
XC1792	C06.05	ubiquinol cytochrome C oxidoreductase, iron-sulfur subunit	petA	2722	2701	653.992	560.769	-0.221868	Down	1.50528e-08	4.01916e-08	+	645	2179087	2179731
XC1793	C06.05	ubiquinol cytochrome C oxidoreductase, cytochrome B subunit	petB	3863	2747	475.115	291.949	-0.702559	Down	2.8972e-86	2.55535e-85	+	1260	2179731	2180990
XC1794	C06.05	ubiquinol cytochrome C oxidoreductase, cytochrome C1 subunit	petC	1931	1581	402.211	284.563	-0.499205	Down	1.37754e-24	8.35644e-24	+	744	2180998	2181741
XC1795	C09.01	stringent starvation protein A	sspA	1659	2228	404.235	469.113	0.214741	Up	4.1769e-06	9.52396e-06	+	636	2181907	2182542
XC1796	C09.01	stringent starvation protein B	sspB	1257	1543	438.729	465.374	0.0850591	Up	0.120898	0.158985	+	444	2182621	2183064
XC1797	C18.01	conserved hypothetical protein		128	222	56.5128	84.6964	0.583722	Up	0.000225062	0.000441126	+	351	2183078	2183428
XC1798	C18.01	conserved hypothetical protein		281	520	114.295	182.767	0.677247	Up	1.08145e-10	3.15311e-10	-	381	c2183922	2183542
XC1799	C10.01	ATP-dependent DNA helicase	lhr1	1508	1334	53.1725	40.6458	-0.387572	Down	8.27212e-13	3.45985e-12	+	4395	2184282	2188676
XC1800	C10.04	3-methyladenine DNA glycosylase		415	193	103.064	41.4182	-1.3152	Down	1.36439e-27	8.5855e-27	-	624	c2189239	2188616
XC1801	C04.02	chemotaxis protein	mcp	170	140	15.8799	11.3006	-0.490802	Down	0.00279006	0.00485268	+	1659	2189537	2191195
XC1802	C04.02	chemotaxis protein	cheW	98	86	29.7783	22.5812	-0.399139	Down	0.0606132	0.0848424	+	510	2191205	2191714
XC1803	C18.01	conserved hypothetical protein		582	695	89.7431	92.6057	0.0452995	Up	0.578148	0.634428	-	1005	c2192758	2191754
XC1804	C18.01	conserved hypothetical protein		597	443	453.512	290.799	-0.641119	Down	9.69646e-13	3.96896e-12	+	204	2193118	2193321
XC1805	C18.01	conserved hypothetical protein		72	79	31.7885	30.1397	-0.0768386	Down	0.73885	0.78404	+	351	2194234	2194584
XC1806	C16.15	virulence regulator	xrvA	9403	9020	3597.95	2982.43	-0.270688	Down	4.03286e-37	2.76015e-36	-	405	c2195521	2195117
XC1807	C18.01	conserved hypothetical protein		551	126	482.417	95.3271	-2.33932	Down	9.45138e-79	8.13204e-78	+	177	2195743	2195919
XC1808	C10.01	ATP-dependent DNA ligase	lig3	3610	1564	219.387	82.1326	-1.41745	Down	9.13524e-254	1.09415e-252	+	2550	2195931	2198480
XC1809	C12.03	ribonuclease D	rnD	1078	1237	153.403	152.111	-0.012206	Down	0.837564	0.872972	-	1089	c2199657	2198569
XC1810	C18.01	conserved hypothetical protein		412	495	39.4849	40.9934	0.0540899	Up	0.576228	0.632815	+	1617	2200016	2201632
XC1811	C16.04	virulence protein	acvB	1370	1321	170.118	141.745	-0.26324	Down	2.22264e-06	5.17144e-06	+	1248	2201739	2202986
XC1812	C10.04	exodeoxyribonuclease VII large subunit	xseA	941	1007	108.744	100.559	-0.112897	Down	0.0842324	0.11489	-	1341	c2204375	2203035
XC1813	C11.07	iron-sulfur cluster-binding protein	yjeS	823	1014	119.419	127.141	0.090399	Up	0.182148	0.230334	-	1068	c2205560	2204493
XC1814	C18.01	conserved hypothetical protein		605	706	63.0081	63.5361	0.0120387	Up	0.882438	0.910514	+	1488	2205586	2207073
XC1815	C18.01	conserved hypothetical protein		334	406	103.313	108.519	0.0709373	Up	0.507972	0.570639	+	501	2207070	2207570
XC1816	C03.03	N-acetylmuramoyl-L-alanine amidase	amiC	5938	4969	543.856	393.267	-0.467716	Down	4.04372e-64	3.27223e-63	+	1692	2207623	2209314
XC1817	C10.04	DNA mismatch repair protein	mutL	750	1043	61.9875	74.4907	0.265082	Up	0.000117679	0.000237385	+	1875	2209466	2211340
XC1818	C18.01	conserved hypothetical protein		225	389	41.8081	62.4601	0.579151	Up	1.20058e-06	2.84363e-06	+	834	2211445	2212278
XC1819	C18.01	conserved hypothetical protein		251	296	40.2662	41.033	0.0272155	Up	0.829372	0.865932	+	966	2212278	2213243
XC1820	C18.01	conserved hypothetical protein		3052	1809	834.153	427.243	-0.965257	Down	5.24142e-117	5.02223e-116	-	567	c2213854	2213288
XC1821	C07.01	acetoacetyl-CoA reductase	phbB	1196	1292	246.139	229.766	-0.0993056	Down	0.086154	0.117359	-	753	c2214766	2214014
XC1822	C12.03	aminoacyl-tRNA synthetase: glutamyl homolog		524	430	90.8318	64.4095	-0.495924	Down	1.1602e-07	2.92199e-07	-	894	c2215737	2214844
XC1823	C16.14	heat shock protein	htpX	5835	3444	1028.72	524.678	-0.971342	Down	3.50134e-224	4.01132e-223	+	879	2215838	2216716
XC1824	C18.01	conserved hypothetical protein		5191	5081	388.62	328.699	-0.241594	Down	2.18136e-17	1.18666e-16	-	2070	c2218933	2216864
XC1825	C18.01	conserved hypothetical protein		429	484	56.245	54.8336	-0.0366649	Down	0.699398	0.749533	-	1182	c2220200	2219019
XC1826	C18.01	conserved hypothetical protein		588	993	165.978	242.212	0.545283	Up	1.32028e-12	5.27611e-12	-	549	c2220745	2220197
XC1827	C18.01	conserved hypothetical protein		77	77	24.7052	21.3483	-0.210694	Down	0.362734	0.42433	-	483	c2221286	2220804
XC1828	C16.14	major cold shock protein	cspA	864	1325	637.586	844.92	0.406195	Up	8.62006e-11	2.53432e-10	+	210	2221555	2221764
XC1829	C16.11	glutathione S-transferase	gstA	1291	1084	286.216	207.669	-0.462819	Down	5.85728e-15	3.03743e-14	+	699	2221965	2222663
XC1830	C07.02	carboxylesterase		364	375	64.3934	57.3253	-0.167742	Down	0.113734	0.150692	-	876	c2223597	2222722
XC1831	C18.01	conserved hypothetical protein		1849	1404	184.032	120.753	-0.607897	Down	4.8697e-33	3.21797e-32	+	1557	2223767	2225323
XC1832	C08.04	adenine phosphoribosyltransferase	apt	190	239	52.485	57.0498	0.120317	Up	0.393446	0.456081	+	561	2225408	2225968
XC1833	C13.01	ATP-dependent RNA helicase	dbpA	955	1430	107.477	139.066	0.371748	Up	5.41596e-10	1.53143e-09	-	1377	c2227434	2226058
XC1834	C11.07	ABC transporter ATP-binding protein	uup	1230	1727	99.9013	121.208	0.278915	Up	1.96028e-07	4.87583e-07	+	1908	2227535	2229442
XC1835	C18.01	conserved hypothetical protein		225	326	81.8497	102.477	0.324253	Up	0.00928304	0.0150239	-	426	c2229934	2229509
XC1836	C13.02	ribonuclease		371	587	127.763	174.681	0.451247	Up	1.97119e-06	4.60162e-06	-	450	c2230380	2229931
XC1837	C16.11	superoxide dismutase	sodM	3269	4508	827.766	986.396	0.252944	Up	0	0	+	612	2230667	2231278
XC1838	C09.01	extragenic supressor protein	suhB	687	1034	127.654	166.025	0.37916	Up	7.64918e-08	1.95212e-07	-	834	c2232646	2231813
XC1839	C12.03	tRNA/rRNA methyltransferase		310	375	61.828	64.6293	0.0639281	Up	0.56636	0.624745	+	777	2232763	2233539
XC1840	C17	phosphate-binding protein		275	530	46.4231	77.3129	0.735866	Up	3.0107e-12	1.11051e-11	+	918	2233600	2234517
XC1841	C14.02	GGDEF family protein		424	943	31.023	59.6217	0.942499	Up	1.39888e-14	7.14871e-14	+	2118	2234514	2236631
XC1842	C18.01	conserved hypothetical protein		360	520	54.2165	67.6717	0.31982	Up	0.00116878	0.00213315	-	1029	c2237926	2236898
XC1843	C12.04	elongation factor P	efP	1209	2143	330.436	506.125	0.615123	Up	4.12536e-12	1.46896e-11	+	567	2238028	2238594
XC1844	C18.01	conserved hypothetical protein		665	1048	121.814	165.886	0.445518	Up	3.29472e-10	9.4237e-10	+	846	2238600	2239445
XC1845	C18.01	conserved hypothetical protein		878	1653	100.787	163.968	0.7021	Up	1.33826e-12	5.31773e-12	+	1350	2239451	2240800
XC1846	C02.11	3-demethylubiquinone-9 3-methyltransferase	ubiG	413	898	88.8918	167.018	0.909879	Up	8.3289e-13	3.4767e-12	+	720	2240829	2241548
XC1847	C05.10	phosphoglycolate phosphatase	cbbZ	179	387	41.6508	77.8136	0.90168	Up	1.03606e-12	4.20407e-12	+	666	2241661	2242326
XC1848	C18.01	conserved hypothetical protein		74	140	16.6198	27.1705	0.709135	Up	0.000510582	0.000965731	+	690	2242355	2243044
XC1849	C16.08	polygalacturonase	pglA	890	247	80.234	19.2415	-2.05999	Down	1.31309e-107	1.22749e-106	-	1719	c2244825	2243107
XC1850	C16.08	pectinesterase		809	403	103.955	44.7483	-1.21605	Down	2.41176e-46	1.74109e-45	-	1206	c2246773	2245568
XC1851	C16.14	general stress protein		2248	1480	712.413	405.296	-0.813739	Down	2.54318e-65	2.06989e-64	+	489	2247180	2247668
XC1852	C18.01	conserved hypothetical protein		1445	269	255.628	41.1213	-2.63609	Down	6.0261e-234	7.01824e-233	+	876	2247935	2248810
XC1853	C18.01	conserved hypothetical protein		867	355	430.634	152.368	-1.49891	Down	1.00708e-67	8.27649e-67	+	312	2248883	2249194
XC1854	C05.10	ethanolamine ammonia-lyase light chain	eutC	170	176	32.1669	28.7771	-0.160654	Down	0.299082	0.359444	-	819	c2250088	2249270
XC1855	C05.10	ethanolamine ammonia-lyase large subunit	eutA	1161	1472	127.602	139.8	0.131715	Up	0.0199467	0.0306357	-	1410	c2251494	2250085
XC1856	C11.07	ethanolamin permease	eutP	828	1011	94.003	99.183	0.077386	Up	0.253148	0.310615	-	1365	c2252855	2251491
XC1857	C12.06	peptidase		570	929	104.412	147.05	0.494022	Up	7.91682e-11	2.33408e-10	-	846	c2254559	2253714
XC1858	C08.02	dihydroorotase	pyrC	6166	8230	707.806	816.366	0.205863	Up	2.34522e-11	7.27553e-11	-	1350	c2255908	2254559
XC1859	C16.12	alpha-hemolysin		817	925	448.97	439.25	-0.031577	Down	0.646984	0.700124	-	282	c2256186	2255905
XC1860	C18.01	conserved hypothetical protein		1244	1487	738.625	762.938	0.0467239	Up	0.40022	0.462789	+	261	2256277	2256537
XC1861	C17	DnaK supressor		3739	5371	1156.54	1435.61	0.311844	Up	1.27016e-11	4.11291e-11	+	501	2256865	2257365
XC1862	C18.02	hypothetical protein		24	42	13.775	20.8307	0.596661	Up	0.106366	0.142182	+	270	2257423	2257692
XC1863	C18.02	hypothetical protein		32	30	16.0485	13.0011	-0.303804	Down	0.404646	0.466882	+	309	2257900	2258208
XC1864	C18.01	conserved hypothetical protein truncated		39	38	17.3672	14.6226	-0.248169	Down	0.447352	0.508503	+	348	2258392	2258739
XC1865	C16.14	drug:proton antiporter	tetV	179	365	22.1738	39.071	0.817243	Up	1.98016e-10	5.70634e-10	-	1251	c2260073	2258823
XC1866	C18.01	conserved hypothetical protein		491	789	172.539	239.584	0.473608	Up	8.08494e-09	2.18361e-08	-	441	c2260510	2260070
XC1867	C12.03	cysteinyl-tRNA synthetase	cysS	1439	1911	162.3	186.249	0.198567	Up	7.74164e-05	0.000158903	-	1374	c2262169	2260796
XC1868	C18.01	conserved hypothetical protein		2932	3733	880.559	968.785	0.137756	Up	0.000106808	0.000216077	+	516	2262319	2262834
XC1869	C01.01	ornithine carbamoyltransferase	argF	1167	2116	177.303	277.801	0.647841	Up	4.49396e-12	1.57888e-11	+	1020	2263144	2264163
XC1870	C18.01	conserved hypothetical protein		336	592	110.551	168.314	0.606442	Up	4.21814e-10	1.19836e-09	+	471	2264160	2264630
XC1871	C01.01	argininosuccinate synthase	argG	710	2199	92.1506	246.627	1.42026	Up	7.51398e-13	3.19023e-12	+	1194	2264661	2265854
XC1872	C01.01	acetylornithine deacetylase	argE	365	762	51.3748	92.6801	0.8512	Up	6.64802e-13	2.86001e-12	+	1101	2266097	2267197
XC1873	C01.01	acetylglutamate kinase	argB	554	1448	63.8785	144.274	1.17541	Up	5.02264e-13	2.24316e-12	+	1344	2267246	2268589
XC1874	C01.01	amino-acid acetyltransferase	argA	190	344	48.1112	75.2707	0.645715	Up	4.89872e-07	1.19382e-06	+	612	2268595	2269206
XC1875	C01.01	N-acetyl-gamma-glutamyl-phosphate reductase	argC	420	1024	68.4405	144.191	1.07506	Up	5.10702e-13	2.26406e-12	+	951	2269203	2270153
XC1876	C01.01	argininosuccinate lyase	argH	586	1802	70.0708	186.195	1.40993	Up	0	0	+	1296	2270229	2271524
XC1877	C18.01	conserved hypothetical protein		89	260	33.8045	85.336	1.33594	Up	2.64234e-14	1.34057e-13	+	408	2271521	2271928
XC1878	C18.01	conserved hypothetical protein		32	90	21.1923	51.5046	1.28116	Up	5.65798e-06	1.2763e-05	+	234	2271955	2272188
XC1879	C01.01	glutamate 5-kinase	proB	162	372	21.7359	43.13	0.988615	Up	0	0	+	1155	2272247	2273401
XC1880	C01.01	gamma-glutamyl phosphate reductase	proA	356	593	44.3124	63.7829	0.525461	Up	3.91886e-08	1.01611e-07	+	1245	2273540	2274784
XC1881	C05.11	glutaryl-7-ACA acylase precursor	gaa	627	925	50.7656	64.7171	0.350294	Up	2.35286e-06	5.46538e-06	+	1914	2275170	2277083
XC1882	C11.07	MFS transporter	cynX	166	315	20.2717	33.2405	0.713474	Up	1.48465e-07	3.7147e-07	-	1269	c2278332	2277064
XC1883	C18.01	conserved hypothetical protein		203	304	308.418	399.11	0.371897	Up	0.0042771	0.00723606	-	102	c2278658	2278557
XC1884	C06.05	cytochrome D ubiquinol oxidase subunit II	cydB	4582	7233	616.378	840.785	0.447922	Up	1.71607e-11	5.44391e-11	-	1152	c2279888	2278737
XC1885	C06.05	cytochrome D ubiquinol oxidase subunit I	cydA	8773	19444	853.447	1634.51	0.937489	Up	0	0	-	1593	c2281496	2279904
XC1886	C11.07	transport protein	strW	1119	1649	100.006	127.348	0.348687	Up	3.48758e-10	9.96857e-10	+	1734	2281656	2283389
XC1887	C11.07	ABC transporter ATP-binding protein	cydC	716	1147	66.1644	91.5903	0.46914	Up	5.41056e-12	1.85455e-11	+	1677	2283386	2285062
XC1888	C03.01	integral membrane protein		325	523	81.8941	113.879	0.475677	Up	2.45818e-06	5.69433e-06	-	615	c2285723	2285109
XC1889	C01.02	homoserine O-acetyltransferase	met	1194	2086	161.883	244.392	0.594242	Up	4.30256e-12	1.5269e-11	-	1143	c2286887	2285745
XC1890	C06.07	c-type cytochrome biogenesis protein	cycH	270	318	41.0212	41.749	0.0253731	Up	0.83496	0.870688	-	1020	c2288247	2287228
XC1891	C06.07	c-type cytochrome biogenesis protein	cycL	86	101	32.4266	32.9078	0.0212524	Up	0.925908	0.945417	-	411	c2288651	2288241
XC1892	C06.07	c-type cytochrome biogenesis protein/thioredoxin dsbE or	dsbE or ccmG	454	565	116.676	125.473	0.104864	Up	0.249768	0.306914	-	603	c2289274	2288672
XC1893	C06.07	c-type cytochrome biogenesis membrane protein	cycK	583	752	46.6186	51.9617	0.156542	Up	0.0492012	0.0703876	-	1938	c2291204	2289267
XC1894	C06.07	c-type cytochrome biogenesis protein	cycJ	305	448	102.975	130.703	0.343995	Up	0.00125309	0.00228012	-	459	c2291786	2291328
XC1895	C18.01	conserved hypothetical protein		69	67	62.5313	52.4684	-0.25313	Down	0.30456	0.365403	-	171	c2291953	2291783
XC1896	C11.06	ABC transporter heme permease	cycZ	343	416	70.8724	74.2764	0.0676807	Up	0.522402	0.584048	-	750	c2292699	2291950
XC1897	C11.06	ABC transporter heme permease	cycW	241	295	53.6602	56.7586	0.0809875	Up	0.520762	0.582524	-	696	c2293471	2292776
XC1898	C11.06	heme ABC transporter ATP-binding protein	ccmA	149	207	35.799	42.9764	0.263624	Up	0.0891024	0.121218	-	645	c2294112	2293468
XC1899	C01.02	succinyldiaminopimelate transaminase	ybdL or dapC	1566	1954	211.211	227.732	0.108652	Up	0.0263308	0.039576	+	1149	2294310	2295458
XC1900	C17	hydrolase		396	533	76.6138	89.1074	0.217941	Up	0.0226204	0.0343915	+	801	2295606	2296406
XC1901	C12.04	glutamine cyclotransferase		179	276	34.5018	45.9697	0.414014	Up	0.00263386	0.00458858	-	804	c2297473	2296670
XC1902	C18.02	hypothetical protein		19	7	13.8235	4.40086	-1.65127	Down	0.00653276	0.010822
XC1903	C18.01	conserved hypothetical protein		2619	2864	926.628	875.624	-0.0816789	Down	0.0362522	0.0532727	+	438	2297922	2298359
XC1904	C13.01	pseudouridylate synthase		1621	2996	154.208	246.286	0.675459	Up	2.82486e-12	1.04746e-11	-	1629	c2300833	2299205
XC1905	C18.01	conserved hypothetical protein		2659	3187	341.677	353.878	0.0506209	Up	0.18182	0.229989	-	1206	c2302031	2300826
XC1906	C18.01	conserved hypothetical protein		2413	2678	412.737	395.823	-0.0603663	Down	0.135872	0.176475	-	906	c2302875	2301970
XC1907	C18.01	conserved hypothetical protein		69	114	35.6428	50.8865	0.513671	Up	0.0188802	0.0291251	+	300	2303242	2303541
XC1908	C18.01	conserved hypothetical protein		69	74	39.6031	36.7018	-0.109765	Down	0.64505	0.69839	+	270	2303538	2303807
XC1909	C09.01	transcriptional regulator lacI family		239	7650	36.2048	1001.39	4.78968	Up	7.84928e-13	3.30265e-12	+	1023	2304283	2305305
XC1910	C18.01	conserved hypothetical protein		2406	45667	125.161	2052.82	4.03575	Up	0	0	+	2979	2305412	2308390
XC1911	C18.01	conserved hypothetical protein		2278	13040	215.518	1066.06	2.30641	Up	0	0	+	1638	2308494	2310131
XC1912	C11.03	ABC transporter sugar binding protein	malE	878	5725	101.012	569.15	2.49429	Up	1.33826e-12	5.32777e-12	+	1347	2310135	2311481
XC1913	C11.03	ABC transporter sugar permease	lacF	339	1656	59.3609	250.574	2.07765	Up	3.18412e-13	1.47682e-12	+	885	2311478	2312362
XC1914	C11.03	ABC transporter sugar permease	lacG	451	1665	83.5017	266.384	1.67363	Up	1.87206e-12	7.23428e-12	+	837	2312359	2313195
XC1915	C18.01	conserved hypothetical protein		1693	6134	82.8948	259.531	1.64655	Up	5.80492e-12	1.96891e-11	+	3165	2313192	2316356
XC1916	C18.01	conserved hypothetical protein		225	700	45.7585	123.016	1.42674	Up	0	0	+	762	2316530	2317291
XC1917	C15.02	pheromone shutdown protein	traB	546	849	68.6237	92.2069	0.426169	Up	5.68586e-08	1.46168e-07	-	1233	c2318671	2317439
XC1918	C16.14	phosphinothricin N-acetyltransferase	pat	254	303	74.5494	76.8471	0.043795	Up	0.724478	0.770729	-	528	c2319191	2318664
XC1919	C01.02	beta-alanine synthetase		2769	3196	484.868	483.596	-0.00379195	Down	0.91837	0.939541	-	885	c2320082	2319198
XC1920	C18.01	conserved hypothetical protein		526	1079	78.0781	138.401	0.825866	Up	2.56462e-13	1.21762e-12	-	1044	c2321204	2320161
XC1921	C18.01	conserved hypothetical protein		612	973	287.397	394.837	0.458214	Up	5.18524e-10	1.46718e-09	-	330	c2321726	2321397
XC1922	C12.01	50S ribosomal protein L36	rpmJ	47	58	57.8058	61.642	0.0926978	Up	0.751674	0.794648	-	126	c2322054	2321929
XC1923	C08.02	cytidylate kinase	cmk	810	1401	184.324	275.493	0.579769	Up	0	0	+	681	2322227	2322907
XC1924	C12.01	30S ribosomal protein S1	rpsA	7806	13509	720.051	1076.79	0.580571	Up	8.33622e-12	2.75435e-11	+	1680	2323092	2324771
XC1925	C10.03	integration host factor beta subunit	ihfB or himD or hiP	88	202	43.7091	86.6993	0.988086	Up	2.9415e-08	7.70271e-08	+	312	2324861	2325172
XC1926	C18.01	conserved hypothetical protein		728	801	368.684	350.534	-0.0728305	Down	0.323384	0.384269	+	306	2325239	2325544
XC1927	C18.01	conserved hypothetical protein		740	1224	97.2662	139.023	0.515312	Up	0	0	+	1179	2325551	2326729
XC1928	C03.04	lipopolysaccharide core biosynthesis protein	rfb303	429	376	68.1863	51.6419	-0.400939	Down	8.14108e-05	0.000166696	+	975	2326729	2327703
XC1929	C03.01	epimerase/dehydratase protein		2665	2599	224.574	189.253	-0.246873	Down	5.42628e-10	1.53332e-09	+	1839	2327786	2329624
XC1930	C05.06	UTP-glucose-1-phosphate uridylyltransferase	galU	17012	17640	2948.91	2642.29	-0.158397	Down	1.75849e-24	1.0652e-23	+	894	2329624	2330517
XC1931	C16.11	transport protein	kefB	777	696	65.0517	50.3526	-0.369522	Down	8.96352e-07	2.14473e-06	+	1851	2330692	2332542
XC1932	C18.01	conserved hypothetical protein		342	640	178.449	288.564	0.693381	Up	5.86198e-13	2.56105e-12	-	297	c2333016	2332720
XC1933	C02.02	bifunctional methylenetetrahydrofolate dehydrogenase/ methenyltetrahydrofolate cyclohydrolase	folD	528	787	92.456	119.083	0.365131	Up	6.0106e-06	1.35295e-05	+	885	2333066	2333950
XC1934	C08.01	inosine-5	guaB	3660	7813	389.016	717.595	0.883339	Up	2.87214e-12	1.06405e-11	+	1458	2334054	2335511
XC1935	C08.01	glutamine amidotransferase	guaA	1240	2516	122.708	215.148	0.810098	Up	7.59414e-12	2.51507e-11	+	1566	2335860	2337425
XC1936	C18.01	conserved hypothetical protein		133	164	32.7156	34.8596	0.0915753	Up	0.590716	0.645364	-	630	c2338209	2337580
XC1937	C04.02	methyl-accepting chemotaxis protein	tlpC	464	783	63.746	92.9548	0.544193	Up	7.01162e-11	2.07446e-10	-	1128	c2339381	2338254
XC1938	C14.01	two-component system regulatory protein		449	217	108.382	45.263	-1.25971	Down	6.88352e-28	4.33796e-27	-	642	c2340394	2339753
XC1939	C14.01	two-component system sensor protein		3825	795	191.273	34.353	-2.47713	Down	0	0	-	3099	c2343485	2340387
XC1940	C09.01	transcriptional regulator		58	26	19.2055	7.43955	-1.36824	Down	2.93094e-05	6.23768e-05	+	468	2343901	2344368
XC1941	C17	hydrolase		56	50	13.2089	10.1912	-0.374193	Down	0.181365	0.229552	+	657	2344365	2345021
XC1942	C18.01	conserved hypothetical protein		34	23	12.0295	7.0319	-0.774595	Down	0.0450864	0.0650751	+	438	2345018	2345455
XC1943	C18.01	conserved hypothetical protein		190	113	15.0302	7.72437	-0.960371	Down	1.14383e-08	3.06962e-08	+	1959	2345452	2347410
XC1944	C11.07	MFS transporter	tetV	136	106	12.9141	8.6977	-0.570237	Down	0.00217924	0.00384261	+	1632	2347547	2349178
XC1945	C17	transport protein		33	53	14.3248	19.8805	0.472832	Up	0.140759	0.182373	-	357	c2349886	2349530
XC1946	C16.11	non-heme chloroperoxidase	cpo OR cpoF	1842	1066	346.003	173.03	-0.99976	Down	1.45567e-75	1.24485e-74	-	825	c2350811	2349987
XC1947	C11.04	manganese transport protein	smf2	578	680	67.0951	68.2098	0.023771	Up	0.773026	0.814362	-	1335	c2352632	2351298
XC1948	C09.01	iron dependent repressor		291	464	96.3588	132.767	0.462411	Up	1.53635e-05	3.33706e-05	+	468	2352776	2353243
XC1949	C18.01	conserved hypothetical protein		356	470	106.916	121.974	0.190089	Up	0.0607134	0.0849544	+	516	2353240	2353755
XC1950	C13.02	oligoribonuclease	orn	1088	1786	288.215	408.832	0.504359	Up	3.33822e-12	1.21642e-11	+	585	2353827	2354411
XC1951	C11.07	small conductance mechanosensitive ion channel	yggB	4554	4192	735.133	584.748	-0.33019	Down	1.036e-26	6.46121e-26	-	960	c2355531	2354572
XC1952	C16.15	phosphoenolpyruvate synthase	ppsA or pps	22504	19262	1465.92	1084.24	-0.435118	Down	3.83262e-208	4.30889e-207	-	2379	c2357909	2355531
XC1953	C18.01	conserved hypothetical protein		5538	4707	1044.06	766.816	-0.445252	Down	7.06072e-55	5.37328e-54	+	822	2358052	2358873
XC1954	C18.01	conserved hypothetical protein		1625	1233	493.773	323.752	-0.608961	Down	2.51428e-29	1.60609e-28	+	510	2359079	2359588
XC1955	C10.04	7, 8-dihydro-8-oxoguanine-triphosphatase	mutT	908	832	287.754	227.842	-0.336803	Down	1.12804e-06	2.68085e-06	+	489	2359647	2360135
XC1956	C06.07	D-beta-hydroxybutyrate dehydrogenase	hbdH1	217	224	44.306	39.5208	-0.164891	Down	0.229252	0.283522	-	759	c2361102	2360344
XC1957	C07.02	CDP-diacylglycerol-serine o-phosphatidyltransferase	pssA	486	419	126.156	93.985	-0.4247	Down	9.6766e-06	2.13483e-05	+	597	2361249	2361845
XC1958	C17	PHA synthase subunit	phaE	863	1070	114.895	123.098	0.099484	Up	0.132017	0.171997	+	1164	2361905	2363068
XC1959	C07.01	poly (3-hydroxybutyric acid) synthase	phbC	1138	1320	163.746	164.126	0.00334307	Up	0.955894	0.967367	+	1077	2363065	2364141
XC1960	C18.01	conserved hypothetical protein		123	115	94.8317	76.6162	-0.307719	Down	0.0995526	0.133752	+	201	2364244	2364444
XC1961	C18.01	conserved hypothetical protein		314	243	94.3027	63.0631	-0.580503	Down	2.20996e-06	5.14478e-06	+	516	2364414	2364929
XC1962	C06.07	oxidoreductase		527	475	67.3833	52.4819	-0.36057	Down	7.66928e-05	0.000157802	-	1212	c2366098	2364887
XC1963	C18.01	conserved hypothetical protein		547	765	371.789	449.309	0.273225	Up	0.000690482	0.00128695	+	228	2366291	2366518
XC1964	C09.01	transcription-related protein	tex	1919	2340	125.797	132.552	0.0754595	Up	0.0895066	0.12169	+	2364	2366623	2368986
XC1965	C14.01	two-component system sensor protein		2348	2282	105.744	88.8076	-0.251828	Down	2.89484e-09	7.9354e-09	-	3441	c2372463	2369023
XC1966	C14.01	two-component system regulatory protein		125	459	52.0728	165.23	1.66587	Up	7.9714e-14	3.94917e-13	-	372	c2372900	2372529
XC1967	C18.01	conserved hypothetical protein		415	231	363.345	174.766	-1.05591	Down	6.8004e-20	3.85356e-19	+	177	2373415	2373591
XC1968	C06.07	cytochrome C552	cycM	2006	1125	767.574	371.977	-1.04509	Down	3.12466e-88	2.79101e-87	-	405	c2375524	2375120
XC1969	C17	cytochrome C4		2649	1089	1060.76	376.822	-1.49314	Down	7.51974e-202	8.32106e-201	-	387	c2375976	2375590
XC1970	C16.14	cation efflux system protein	czcB	101	106	14.025	12.7192	-0.140985	Down	0.47947	0.542233	+	1116	2376198	2377313
XC1971	C11.07	transport protein	acrD	334	248	14.7842	9.4859	-0.640202	Down	9.86352e-08	2.49607e-07	+	3501	2377310	2380810
XC1972	C11.07	transport protein	acrD	501	526	25.1504	22.8175	-0.140442	Down	0.118618	0.15628	+	3087	2380807	2383893
XC1973	C06.01	KDPG and KHG aldolase	eda or hga or kdgA	879	2351	206.39	477.01	1.20865	Up	5.88418e-14	2.94279e-13	-	660	c2385859	2385200
XC1974	C06.01	6-phosphogluconate dehydratase	edd	2205	5372	178.25	375.26	1.07399	Up	0	0	-	1917	c2387828	2385912
XC1975	C06.09	6-phosphogluconolactonase	pgl	750	1821	161.426	338.685	1.06907	Up	0	0	-	720	c2388693	2387974
XC1976	C06.08	glucose kinase	glk	1597	3734	245.521	496.058	1.01466	Up	7.57772e-12	2.51161e-11	-	1008	c2389697	2388690
XC1977	C06.09	glucose-6-phosphate 1-dehydrogenase	zwf	2753	6482	298.134	606.58	1.02474	Up	0	0	-	1431	c2391124	2389694
XC1978	C11.03	sugar ABC transporter ATP-binding protein	ugpC	553	2892	78.2628	353.674	2.17602	Up	1.17728e-12	4.72256e-12	+	1095	2391546	2392640
XC1979	C18.01	conserved hypothetical protein		4264	5103	2474.86	2559.37	0.0484439	Up	0.105649	0.141312	+	267	2393610	2393876
XC1980	C18.01	conserved hypothetical protein		1621	2196	287.748	336.85	0.2273	Up	1.39506e-06	3.28579e-06	-	873	c2393666	2392794
XC1981	C06.11	succinate dehydrogenase membrane anchor subunit	sdhC	3635	5015	1422.5	1695.88	0.2536	Up	1.72831e-11	5.4786e-11	+	396	2393933	2394328
XC1982	C06.11	succinate dehydrogenase membrane anchor subunit	sdhD	1372	1990	549.398	688.591	0.325794	Up	1.0397e-10	3.03348e-10	+	387	2394325	2394711
XC1983	C06.11	succinate dehydrogenase flavoprotein subunit	sdhA or rp128	11226	17249	971.345	1289.7	0.408974	Up	0	0	+	1791	2394742	2396532
XC1984	C18.02	hypothetical protein		474	714	340.07	442.653	0.380343	Up	7.53088e-06	1.67813e-05	+	216	2396533	2396748
XC1985	C06.11	succinate dehydrogenase iron-sulfur protein	sdhB	6800	9776	1345.83	1671.93	0.313015	Up	1.56199e-11	5.00028e-11	+	783	2396765	2397547
XC1986	C18.01	conserved hypothetical protein		103	259	61.1563	132.886	1.11961	Up	3.50254e-12	1.27519e-11	+	261	2397645	2397905
XC1987	C18.01	conserved hypothetical protein		43	89	17.9131	32.038	0.838774	Up	0.00139922	0.00252856	+	372	2397937	2398308
XC1988	C07.03	lipoprotein releasing system transmembrane protein	lolC	1286	1798	159.304	192.465	0.272808	Up	2.01012e-07	4.99685e-07	+	1251	2398323	2399573
XC1989	C11.07	ABC transporter ATP-binding protein	ycfV	546	787	123.703	154.077	0.316768	Up	7.49256e-05	0.000154695	+	684	2399623	2400306
XC1990	C18.01	conserved hypothetical protein		1760	2598	256.099	326.669	0.351132	Up	7.9845e-12	2.64021e-11	-	1065	c2401998	2400934
XC1991	C18.02	hypothetical protein		5	14	2.58281	6.24922	1.27473	Up	0.0862334	0.117429	+	300	2402092	2402391
XC1992	C10.05	DNA uptake/competence protein	comA	450	690	29.166	38.6446	0.405977	Up	2.90332e-06	6.68509e-06	+	2391	2402410	2404800
XC1993	C11.07	biopolymer transport protein	exbB	959	1170	222.145	234.196	0.0762115	Up	0.225796	0.279822	+	669	2404829	2405497
XC1994	C11.07	biopolymer transport protein	exbD	906	800	320.552	244.588	-0.390205	Down	2.37084e-08	6.25498e-08	+	438	2405501	2405938
XC1995	C11.07	ABC transporter ATP-binding protein	msbA	1042	1463	91.2302	110.685	0.27888	Up	1.68576e-06	3.94843e-06	+	1770	2405935	2407704
XC1996	C03.04	lipid A 4	lpxK	279	523	40.9435	66.3219	0.695852	Up	3.36362e-11	1.01729e-10	+	1056	2407701	2408756
XC1997	C03.04	3-deoxy-manno-octulosonate cytidylyltransferase	kdsB	214	261	40.9424	43.1494	0.0757447	Up	0.572338	0.629691	+	810	2408837	2409646
XC1998	C12.04	low molecular weight phosphotyrosine protein phosphatase		109	154	36.326	44.3493	0.287908	Up	0.111267	0.147795	+	465	2409643	2410107
XC1999	C18.01	conserved hypothetical protein		2085	2510	215.407	224.079	0.0569457	Up	0.183107	0.231409	+	1500	2410050	2411549
XC2000	C10.04	excinuclease ABC subunit C	uvrC	1870	2105	156.054	151.796	-0.0399123	Down	0.383344	0.445596	+	1857	2411546	2413402
XC2001	C07.02	CDP-diacylglycerol-glycerol-3- phosphate 3-phosphatidyltransferase	pgsA	1687	1914	288.557	282.9	-0.0285634	Down	0.552338	0.611999	+	906	2413402	2414307
XC2002	C15.01	phage-related integrase	intS	1119	1230	89.4789	84.9905	-0.074246	Down	0.21245	0.265547	+	1938	2414668	2416605
XC2003	C18.01	cointegrate resolution protein T		26	21	17.4424	12.1738	-0.518817	Down	0.218984	0.272905	+	231	2417181	2417411
XC2004	C16.07	avirulence protein	avrXccC	1520	636	236.499	85.51	-1.46767	Down	9.66294e-114	9.17544e-113	+	996	2417876	2418871
XC2005	C18.01	conserved hypothetical protein		376	364	84.8155	70.9518	-0.257489	Down	0.015163	0.0237207	-	687	c2420078	2419392
XC2007	C15.03	IS1478 transposase	IS1478
XC2009	C18.01	conserved hypothetical protein	-	12	5	13.775	4.9597	-1.47373	Down	0.0483762	0.069325	+	135	2422887	2423021
XC2010	C15.03	IS1477 transposase	IS1477									+
XC2011	C15.03	IS1477 transposase	IS1477	14	18	2.04869	2.27612	0.151876	Up	0.784342	0.824841	+	1059	2423187	2424245
XC2012	C15.03	IS1479 transposase	IS1479	506	527	79.9329	71.9384	-0.152029	Down	0.0902324	0.12244	+	981	2424383	2425363
XC2013	C14.01	sensor kinase		1755	1799	176.719	156.535	-0.17497	Down	0.000301702	0.000585894	+	1539	2426654	2428192
XC2014	C18.01	conserved hypothetical protein		2192	2346	471.794	436.329	-0.112739	Down	0.0085336	0.0138749	-	720	c2426644	2425925
XC2015	C18.01	conserved hypothetical protein		2142	2486	647.063	648.937	0.00417352	Up	0.922976	0.943109	+	513	2429349	2429861
XC2016	C16.04	VirB6 protein		2210	3546	299.633	415.443	0.471452	Up	0	0	+	1143	2429893	2431035
XC2017	C18.01	conserved hypothetical protein		1208	2046	400.005	585.435	0.549491	Up	3.6191e-12	1.31422e-11	+	468	2431813	2432280
XC2018	C18.01	conserved hypothetical protein		3256	5123	764.513	1039.44	0.443194	Up	0	0	+	660	2432277	2432936
XC2019	C18.01	conserved hypothetical protein		2763	5687	309.601	550.656	0.830738	Up	0	0	+	1383	2432933	2434315
XC2020	C18.01	conserved hypothetical protein		653	959	52.4596	66.5741	0.343754	Up	2.33184e-06	5.41954e-06	-	1929	c2437043	2435115
XC2021	C18.01	conserved hypothetical protein		3529	5805	872.225	1239.81	0.507342	Up	2.67742e-12	1.00338e-11	+	627	2437359	2437985
XC2022	C18.01	conserved hypothetical protein		1349	2708	330.257	572.88	0.794643	Up	8.83448e-12	2.90759e-11	+	633	2437998	2438630
XC2023	C18.01	conserved hypothetical protein		593	886	251.083	324.169	0.36858	Up	1.26459e-06	2.99355e-06	+	366	2438716	2439081
XC2024	C18.01	conserved hypothetical protein		1313	2062	133.776	181.543	0.440483	Up	1.34159e-12	5.32595e-12	-	1521	c2440613	2439093
XC2025	C18.01	conserved hypothetical protein		38	40	16.9219	15.3922	-0.136694	Down	0.6702	0.722096	-	348	c2440976	2440629
XC2026	C18.01	conserved hypothetical protein		142	116	15.7746	11.1353	-0.50246	Down	0.00523988	0.00880133	-	1395	c2442367	2440973
XC2027	C18.01	conserved hypothetical protein		150	82	24.0635	11.3673	-1.08196	Down	2.20558e-08	5.82992e-08	-	966	c2443343	2442378
XC2028	C18.01	conserved hypothetical protein		27	35	9.36053	10.4853	0.163701	Up	0.669024	0.721198	-	447	c2443786	2443340
XC2029	C10.04	putative DNA repair protein RadC		136	158	42.5773	42.7436	0.00562361	Up	0.977994	0.984298	-	495	c2444441	2443947
XC2030	C18.01	conserved hypothetical protein		280	419	56.7206	73.3452	0.370829	Up	0.000815274	0.00150953	-	765	c2445390	2444626
XC2031	C16.04	Type IV secretory pathway, VirB4 components		445	512	24.0702	23.9312	-0.00835583	Down	0.926338	0.945627	-	2865	c2448270	2445406
XC2032	C18.01	conserved hypothetical protein		22	22	7.67863	6.63527	-0.210694	Down	0.62247	0.676898	-	444	c2448713	2448270
[truncated: 2,274 more rows]

## Sheet: ΔrfpC-1 vs. WT-1
ID	Category code	Gene function	Gene name	r8004_2-Expression	rpfC_2-Expression	r8004_2-RPKM	rpfC_2-RPKM	log2 Ratio(rpfC_2/r8004_2)	P-value	FDR	Strand	Gene length	Location1	Location2
XC0001	C10.01	chromosomal replication initiator	dnaA	695	1735	77.4618	164.796	1.08912	1.82876e-12	7.09276e-12	+	1329	42	1370
XC0002	C10.01	DNA polymerase III beta chain	dnaN	1715	2827	230.73	324.123	0.490335	4.52704e-12	1.59164e-11	+	1101	1646	2746
XC0003	C10.03	DNA replication and repair RecF protein	recF	895	911	119.758	103.882	-0.205165	0.0025173	0.00438316	+	1107	3633	4739
XC0004	C10.01	DNA gyrase subunit B	gyrB	10838	14757	656.596	761.887	0.214572	1.3785e-11	4.36887e-11	+	2445	4853	7297
XC0005	C17	conserved hypothetical protein		213	259	37.4265	38.7832	0.0513702	0.704112	0.755597	+	843	7359	8201
XC0006	C17	conserved hypothetical protein		1704	2253	312.769	352.419	0.172194	0.000195591	0.000383711	+	807	8264	9070
XC0007	C17	conserved hypothetical protein		12919	22278	1598.68	2349.38	0.555397	0	0	+	1197	9209	10405
XC0008	C16.15	TonB protein	tonB	21283	29134	4691.28	5472.71	0.222274	0	0	+	672	10559	11230
XC0009	C16.15	biopolymer transport ExbB protein	exbB	16871	32172	3279.54	5329.6	0.700532	0	0	+	762	11315	12076
XC0010	C16.15	biopolymer transport ExbD1 protein	exbD1	6546	10986	2292.26	3278.47	0.516252	0	0	+	423	12123	12545
XC0011	C16.15	biopolymer transport ExbD2 protein	exbD2	12799	18048	4612.77	5543.18	0.265079	0	0	+	411	12549	12959
XC0012	C02.06	pyridoxal phosphate biosynthetic protein	pdxJ	761	1136	146.204	185.993	0.347266	2.3489e-07	5.69906e-07	-	771	c14883	14113
XC0013	C18.01	conserved hypothetical protein		114	204	62.5416	95.3757	0.608807	0.000256258	0.00049763	-	270	c15160	14891
XC0014	C07.01	cardiolipin synthetase	cls	747	875	75.7353	75.6013	-0.00255369	0.969554	0.976976	-	1461	c16695	15235
XC0015	C17	conserved hypothetical protein		412	675	55.7328	77.8146	0.481515	6.93232e-08	1.74218e-07	+	1095	16981	18075
XC0016	C18.01	conserved hypothetical protein		508	731	107.19	131.447	0.294314	0.000391498	0.000743123	-	702	c18871	18170
XC0017	C03.02	outer membrane protein	ompP1	21589	13546	2384.69	1275.13	-0.903158	0	0	-	1341	c20853	19513
XC0018	C18.01	conserved hypothetical protein		186	185	39.7564	33.6985	-0.238506	0.110852	0.14965	+	693	21073	21765
XC0019	C18.01	conserved hypothetical protein		655	670	302.248	263.476	-0.198062	0.0124653	0.0199634	+	321	21794	22114
XC0020	C01.03	D-3-phosphoglycerate dehydrogenase	serA	454	652	68.1344	83.3877	0.291451	0.000909166	0.00166931	+	987	22114	23100
XC0021	C12.06	carboxyl-terminal protease	ctp	2296	2999	215.114	239.451	0.15463	0.000108176	0.000217905	-	1581	c25615	24035
XC0022	C17	conserved hypothetical protein		501	711	60.9282	73.6875	0.27431	0.00107341	0.00195723	-	1218	c26997	25780
XC0023	C18.01	conserved hypothetical protein		352	381	79.3606	73.2034	-0.116513	0.273632	0.333393	+	657	27168	27824
XC0024	C17	conserved hypothetical protein		2981	3551	247.373	251.122	0.0217005	0.54566	0.610281	+	1785	27883	29667
XC0025	C18.01	conserved hypothetical protein		5352	3449	1835.1	1007.82	-0.864628	1.28805e-170	1.25585e-169	-	432	c30459	30028
XC0026	C16.08	cellulase	egl	377	277	53.1838	33.3014	-0.675407	2.54124e-09	6.92348e-09	-	1050	c31941	30892
XC0027	C16.08	cellulase	egl	222	80	31.2286	9.59032	-1.70322	3.40544e-22	1.94887e-21	-	1053	c33402	32350
XC0028	C16.08	cellulase	egl	2439	2642	339.227	313.152	-0.115388	0.00440564	0.0074976	-	1065	c35097	34033
XC0029	C06.07	alcohol dehydrogenase	yahK	876	1337	122.528	159.37	0.379268	1.12374e-09	3.10373e-09	+	1059	35411	36469
XC0030	C18.01	conserved hypothetical protein		143	200	41.7788	49.7959	0.253256	0.109326	0.147732	-	507	c37956	37450
XC0031	C01.01	glutamate synthase, beta subunit	gltD	2268	5727	226.685	487.81	1.10563	0	0	-	1482	c39482	38001
XC0032	C01.01	glutamate synthase, alpha subunit	gltB	11765	28195	389.602	795.692	1.03021	1.94407e-11	6.02532e-11	-	4473	c44076	39604
XC0033	C18.01	conserved hypothetical protein		3557	3062	1245.58	913.769	-0.446915	2.4045e-36	1.57753e-35	-	423	c44701	44279
XC0034	C18.01	conserved hypothetical protein		1548	1181	193.5	125.806	-0.621125	3.72038e-29	2.30784e-28	+	1185	44887	46071
XC0035	C07.02	phospholipid N-methyltransferase		1232	698	315.181	152.177	-1.05043	9.8274e-56	7.3262e-55	-	579	c46765	46187
XC0036	C16.14	conserved hypothetical protein		2639	1324	829.939	354.845	-1.22582	5.96258e-150	5.5934e-149	-	471	c48160	47690
XC0037	C10.02	pirin		102	157	18.116	23.7632	0.391467	0.0323938	0.048608	+	834	48631	49464
XC0040	C09.01	transcriptional regulator lysR family		239	310	39.2047	43.3357	0.144529	0.245942	0.305217	-	903	c51649	50747
XC0041	C18.01	conserved hypothetical protein		6	10	2.90441	4.12525	0.506237	0.524078	0.591008	-	306	c52245	51940
XC0042	C12.06	NonF-related protein	nonF	18	35	3.93252	6.51643	0.72863	0.0808746	0.112313	-	678
XC0043	C09.01	transcriptional regulator		188	220	31.2542	31.1685	-0.0039576	0.973788	0.979135	+	891	53054	53944
XC0044	C09.01	transcriptional regulator		58	76	15.0723	16.831	0.159218	0.533674	0.599903	-	570	c54551	53982
XC0045	C16.14	methicillin resistance protein	mecI	100	172	38.2751	56.1034	0.55168	0.00213634	0.00373993	+	387	54812	55198
XC0046	C03.01	ankyrin-like protein		732	909	63.2968	66.9851	0.0817082	0.254918	0.313952	+	1713	55202	56914
XC0047	C18.01	conserved hypothetical protein		34	42	5.91108	6.22273	0.0741261	0.834432	0.866953	+	852	57441	58292
XC0048	C17	conserved hypothetical protein		112	230	14.6684	25.6706	0.807407	6.60028e-07	1.56534e-06	+	1131	58534	59664
XC0049	C18.01	conserved hypothetical protein		128	145	24.0304	23.1986	-0.0508194	0.76711	0.81203	-	789	c60871	60083
XC0050	C11.07	TonB-dependent receptor	cirA	256	381	14.7836	18.7503	0.342919	0.00313826	0.00541292	-	2565	c63446	60882
XC0051	C09.01	xylose repressor-like protein	xylR	149	189	19.0592	20.6027	0.112345	0.480958	0.548996	+	1158	63651	64808
XC0052	C16.07	avirulence protein	avrBs2	682	616	46.8341	36.0497	-0.37757	2.44198e-06	5.57184e-06	+	2157	64947	67103
XC0053	C18.01	conserved hypothetical protein		296	414	29.4064	35.0505	0.253305	0.0208582	0.0320989	-	1491	c68778	67288
XC0054	C13.01	ATP-dependent RNA helicase		1745	2459	107.297	128.853	0.264116	4.29276e-09	1.1546e-08	-	2409	c71183	68775
XC0055	C17	conserved hypothetical protein		276	281	35.5809	30.8715	-0.204827	0.0935424	0.12813	-	1149	c72641	71493
XC0056	C16.12	hemolysin III		155	274	34.9457	52.6449	0.591179	3.6141e-05	7.60749e-05	+	657	72929	73585
XC0057	C18.01	conserved hypothetical protein		36	46	16.7688	18.2601	0.122908	0.71213	0.762647	-	318	c73969	73652
XC0058	C18.01	conserved hypothetical protein		56	59	21.9444	19.703	-0.15544	0.55916	0.623394	-	378	c74343	73966
XC0059	C18.01	conserved hypothetical protein		113	231	23.5416	41.0123	0.800842	7.46516e-07	1.76548e-06	-	711	c75379	74669
XC0060	C06.07	NAD(P)H oxidoreductase	P	99	129	28.255	31.3757	0.151142	0.437388	0.504319	-	519	c76069	75551
XC0061	C18.01	conserved hypothetical protein		134	208	58.0372	76.773	0.403622	0.0111775	0.0180312	-	342	c76377	76036
XC0062	C18.01	conserved hypothetical protein		66	85	27.8525	30.5691	0.134268	0.57725	0.640173	+	351	76468	76818
XC0063	C04.01	regulatory protein cII		3024	2788	411.322	323.174	-0.347956	3.91738e-20	2.2e-19	+	1089	77346	78434
XC0064	C18.01	conserved hypothetical protein		43	95	37.2478	70.1292	0.912862	0.00041261	0.000782139	+	171	79468	79638
XC0065	C18.01	conserved hypothetical protein		1393	1856	245.64	278.914	0.183273	0.000329822	0.000630599	-	840	c80668	79829
XC0066	C18.01	conserved hypothetical protein		1459	1679	153.599	150.636	-0.0281061	0.58507	0.646462	-	1407	c82797	81391
XC0067	C18.02	hypothetical protein		382	479	73.39	78.4247	0.0957246	0.335002	0.398821	-	771	c83606	82836
XC0068	C18.01	conserved hypothetical protein		28	26	16.0756	12.7211	-0.337644	0.387156	0.452973	-	258	c83870	83613
XC0069	C18.01	conserved hypothetical protein		6	4	3.70312	2.10388	-0.815691	0.384138	0.450317
XC0070	C18.01	conserved hypothetical protein		29	26	6.85107	5.23453	-0.38827	0.316728	0.379425	+	627	84760	85386
XC0071	C18.01	conserved hypothetical protein		73	103	57.2122	68.7934	0.265948	0.230806	0.288388	-	189	c85972	85784
XC0072	C09.01	transcriptional regulator		9	6	6.73294	3.82523	-0.815691	0.283662	0.344318			c86304	86107
XC0073	C18.01	conserved hypothetical protein		250	309	38.8168	40.8867	0.0749503	0.544456	0.609907	+	954	86815	87768
XC0074	C18.01	conserved hypothetical protein		136	170	21.9444	23.3764	0.0911996	0.58718	0.648284	-	918	c88829	87912
XC0075	C18.01	conserved hypothetical protein		20	27	6.71768	7.72853	0.202231	0.648924	0.705724	+	441	89197	89637
XC0076	C18.01	conserved hypothetical protein		32	47	15.1923	19.0158	0.32386	0.333968	0.397702	-	312	c90821	90510
XC0077	C12.06	metalloprotease		118	175	16.2291	20.5113	0.33784	0.049013	0.0708695	-	1077	c91894	90818
XC0078	C18.01	conserved hypothetical protein		84	75	18.9383	14.4101	-0.394227	0.0847152	0.117182	-	657	c92650	91994
XC0079	C10.04	MutT/nudix family protein		158	201	53.8016	58.3282	0.116542	0.45083	0.517551	+	435	92883	93317
XC0080	C18.01	conserved hypothetical protein		883	1066	125.643	129.264	0.0409936	0.533872	0.599965	+	1041	93805	94845
XC0081	C07.02	esterase		409	299	61.195	38.1248	-0.682684	3.71036e-10	1.04605e-09	+	990	95190	96179
XC0082	C16.12	AtsE	atsE	317	189	117.683	59.7944	-0.976825	5.98442e-14	2.97596e-13	+	399	96285	96683
XC0083	C16.11	thioredoxin	trxA	119	47	52.9335	17.8166	-1.57096	2.36016e-11	7.21931e-11	+	333	96699	97031
XC0084	C11.01	proline/betaine transporter	proP	317	677	31.4927	57.3169	0.863945	3.07532e-13	1.40949e-12	+	1491	97848	99338
XC0085	C18.01	conserved hypothetical protein		430	406	154.972	124.697	-0.313585	0.00167383	0.002971	-	411	c99764	99354
XC0086	C18.01	conserved hypothetical protein		727	569	135.455	90.3476	-0.584255	3.59528e-13	1.63358e-12	+	795	99984	100778
XC0087	C18.01	conserved hypothetical protein		955	1122	221.376	221.648	0.00177157	0.979622	0.983826	+	639	100975	101613
XC0088	C18.01	conserved hypothetical protein		40	65	3.37606	4.67528	0.469711	0.105639	0.143163	-	1755	c103445	101691
XC0089	C18.01	conserved hypothetical protein		64	92	4.04609	4.95664	0.292833	0.214872	0.270242	-	2343	c105936	103594
XC0090	C18.01	conserved hypothetical protein		22	20	2.75698	2.13592	-0.368232	0.405608	0.471289	-	1182	c107036	105855
XC0091	C18.01	conserved hypothetical protein		31	21	5.11914	2.95528	-0.792607	0.0501028	0.0722468			c108081	107185
XC0092	C09.03	methanol dehydrogenase regulator	moxR	164	261	24.4637	33.179	0.439626	0.00207952	0.00364652	-	993	c109087	108095
XC0093	C18.01	conserved hypothetical protein		123	111	22.1647	17.046	-0.378827	0.0445034	0.0649509	-	822	c110195	109374
XC0094	C12.06	TldD protein	tldD	338	536	37.5028	50.6822	0.434481	1.2362e-05	2.67982e-05	-	1335	c111526	110192
XC0096	C12.06	TldD protein	tldD	1169	1486	103.255	111.855	0.115431	0.0406524	0.0597654	-	1677	c113217	111541
XC0097	C12.06	TldD protein	tldD	2209	2546	206.962	203.282	-0.0258895	0.536246	0.60199	-	1581	c115604	114024
XC0098	C06.02	fructose-1,6-bisphosphatase	cbbFC	1328	1299	193.422	161.235	-0.262582	3.1095e-06	7.00761e-06	-	1017	c117658	116642
XC0099	C18.02	hypothetical protein		5	6	6.67229	6.82338	0.0323059	0.996646	0.997593
XC0100	C01.04	aromatic-amino-acid aminotransferase	tyrB	1522	2967	187.403	311.332	0.732308	5.32462e-12	1.82484e-11	-	1203	c119037	117835
XC0101	C11.07	iron transporter	yncD	1631	1824	110.619	105.425	-0.0693795	0.157943	0.205707	+	2184	119138	121321
XC0102	C18.01	conserved hypothetical protein		87	79	32.5426	25.1828	-0.369891	0.098257	0.134022	+	396	121489	121884
XC0103	C18.01	conserved hypothetical protein		275	402	85.3969	106.385	0.317035	0.00482954	0.00818592	+	477	122249	122725
XC0104	C16.14	chloroacetaldehyde dehydrogenase	aldA	4110	1724	397.904	142.239	-1.48411	0	0	+	1530	122952	124481
XC0105	C18.01	conserved hypothetical protein		333	184	125.51	59.1013	-1.08654	4.3631e-17	2.34405e-16	+	393	124646	125038
XC0106	C18.02	hypothetical protein		69	165	63.0902	128.57	1.02707	2.63816e-07	6.37517e-07	-	162	c125499	125338
XC0107	C18.01	conserved hypothetical protein		943	491	278.806	123.713	-1.17226	3.87292e-51	2.79807e-50	+	501	125546	126046
XC0108	C18.01	conserved hypothetical protein		5201	1669	817.831	223.654	-1.87053	0	0	+	942	126046	126987
XC0109	C10.01	ATP-dependent DNA ligase		3660	1445	180.352	60.6807	-1.5715	3.85756e-302	4.30983e-301	+	3006	126994	129999
XC0110	C06.06	L-lactate dehydrogenase	lctD	396	636	50.5232	69.1507	0.452798	7.52476e-07	1.77858e-06	-	1161	c132065	130905
XC0111	C18.02	hypothetical protein		6	9	5.02118	6.41861	0.354234	0.67119	0.725629	+	177
XC0112	C18.01	conserved hypothetical protein		62	53	14.2384	10.3726	-0.457004	0.0894898	0.12314	-	645	c132994	132350
XC0113	C14.01	two-component system sensor protein		219	130	26.3734	13.3417	-0.983148	3.54228e-10	1.00068e-09	+	1230	133073	134302
XC0114	C14.01	two-component system regulatory protein		242	229	56.6291	45.6671	-0.310388	0.0195026	0.0301671	+	633	134299	134931
XC0115	C18.01	conserved hypothetical protein		178	206	19.1894	18.9257	-0.0199614	0.888332	0.911709	-	1374	c136578	135205
XC0116	C18.01	conserved hypothetical protein		158	123	31.9723	21.2112	-0.591995	0.00060586	0.00113015	+	732	136736	137467
XC0117	C18.01	conserved hypothetical protein		782	214	301.65	70.3484	-2.10029	6.43842e-98	5.63797e-97	-	384	c138569	138186
XC0118	C09.01	transcriptional regulator		1571	716	69.6302	27.0444	-1.36438	4.03286e-106	3.56109e-105	-	3342	c141907	138566
XC0119	C18.01	conserved hypothetical protein		6756	6344	827.734	662.382	-0.321505	3.15946e-37	2.08911e-36	+	1209	142456	143664
XC0120	C18.01	conserved hypothetical protein		110	88	55.9922	38.1734	-0.552657	0.00716646	0.0118886	+	291	143859	144149
XC0121	C18.01	conserved hypothetical protein		146	226	17.2458	22.7501	0.399626	0.00876526	0.0143599	-	1254	c145476	144223
XC0122	C16.08	2-keto-3-deoxygluconate kinase	kdgK	260	706	37.6466	87.1165	1.21043	4.5497e-13	2.00663e-12	-	1023	c146654	145632
XC0123	C16.15	TonB-dependent receptor	iroN	529	308	28.2983	14.041	-1.01107	1.79723e-23	1.05138e-22	+	2769	146941	149709
XC0124	C11.07	TonB-dependent receptor	iroN	321	253	14.8541	9.97715	-0.574164	1.98184e-06	4.54906e-06	+	3201	149888	153088
XC0125	C16.08	pectin methylesterase-like protein		84	65	12.7224	8.38969	-0.600678	0.0113239	0.0182604	+	978	153102	154079
XC0126	C16.08	pectate lyase E		229	201	32.491	24.3034	-0.418881	0.002619	0.00455648	+	1044	154079	155122
XC0127	C18.01	conserved hypothetical protein		1633	961	62.2139	31.201	-0.995645	3.18648e-67	2.52758e-66	+	3888	155223	159110
XC0128	C18.01	conserved hypothetical protein		1034	1744	880.236	1265.23	0.523435	4.05854e-12	1.46232e-11	+	174	159333	159506
XC0129	C18.01	conserved hypothetical protein		260	384	100.293	126.233	0.331866	0.0040342	0.00688774	+	384	159567	159950
XC0130	C18.01	conserved hypothetical protein		126	158	72.34	77.3052	0.0957724	0.583028	0.644883	+	258	159947	160204
XC0131	C18.01	conserved hypothetical protein		52	68	28.2142	31.4426	0.156295	0.564102	0.628238	+	273	161133	161405
XC0132	C10.05	deoxycytidylate deaminase		1182	1604	386.498	446.969	0.209716	0.00014379	0.000286086	+	453	161525	161977
XC0133	C15.03	IS1479 transposase	IS1479
XC0136	C17	RhsD protein truncated	rhsD	1136	1093	39.6395	32.5023	-0.286398	2.79276e-06	6.32765e-06	+	4245	165263	169507
XC0137	C15.03	IS1478 transposase	IS1478								+
XC0139	C18.01	conserved hypothetical protein		187	249	41.2192	46.7737	0.182379	0.192569	0.245639	-	672	c174251	173580
XC0140	C18.01	conserved hypothetical protein		16	21	8.31578	9.30135	0.161589	0.752274	0.798935			c174721	174437
XC0141	C04.04	alpha-amylase		6528	3414	310.221	138.261	-1.16591	0	0	+	3117	175031	178147
XC0142	C04.04	trehalose synthase		12347	4226	545.776	159.194	-1.77752	0	0	+	3351	178144	181494
XC0143	C04.04	1,4-alpha-glucan branching enzyme	glgB1	4311	1598	292.384	92.3625	-1.66248	0	0	+	2184	181506	183689
XC0144	C15.03	IS1480 transposase truncated	IS1480	84	74	23.974	17.9985	-0.413593	0.071491	0.100273	-	519	c184280	183762
XC0146	C18.01	conserved hypothetical protein		2	9	0.777558	2.98187	1.9392	0.0726728	0.101795	+
XC0147	C18.01	conserved hypothetical protein		26	15	14.1071	6.93586	-1.02428	0.026236	0.0398076	+	273	185398	185670
XC0148	C18.01	conserved hypothetical protein		225	173	21.698	14.2176	-0.609881	2.63432e-05	5.58699e-05	+	1536	185667	187202
XC0149	C18.01	conserved hypothetical protein		53	52	15.5766	13.024	-0.258209	0.356588	0.421777	+	504	187336	187839
XC0150	C05.10	L-fucose dehydrogenase		3922	2143	553.281	257.635	-1.10269	1.84492e-187	1.82843e-186	+	1050	188068	189117
XC0151	C18.01	conserved hypothetical protein		221	104	35.7766	14.3477	-1.31819	1.42938e-15	7.51628e-15	-	915	c190236	189322
XC0152	C05.11	carboxylesterase type B	estA1	86	93	8.61307	7.93755	-0.117834	0.581104	0.643431	-	1479	c191776	190298
XC0153	C16.08	xylanase	xynB	59	30	8.82764	3.82523	-1.20648	0.000124732	0.000249582	-	990	c192906	191917
XC0154	C05.10	2-keto-4-pentenoate hydratase	mhpD	320	472	57.6641	72.4839	0.329986	0.00151199	0.00269966	+	822	193113	193934
XC0155	C11.07	C4-dicarboxylate transport system	dctP	282	150	41.813	18.9538	-1.14146	8.46132e-16	4.46046e-15	+	999	193971	194969
XC0156	C11.07	C4-dicarboxylate membrane transport protein	dctQ	45	32	16.1005	9.75711	-0.722582	0.0291796	0.0439887	+	414	195088	195501
XC0157	C11.07	C4-dicarboxylate transport protein	ygiK	247	172	28.4944	16.9097	-0.752831	1.12561e-07	2.78886e-07	+	1284	195501	196784
XC0158	C05.09	xylosidase/arabinosidase		1539	959	144.19	76.5699	-0.913119	3.96422e-55	2.93966e-54	+	1581	196883	198463
XC0159	C09.01	transcriptional regulator lacI family		1477	1463	204.85	172.92	-0.244469	4.37156e-06	9.79415e-06	+	1068	198595	199662
XC0160	C16.08	5-keto-4-deoxyuronate isomerase	kduI	873	1166	151.243	172.149	0.186786	0.0037605	0.00643609	+	855	200552	201406
XC0161	C16.08	2-deoxy-D-gluconate 3-dehydrogenase	kduD	680	667	133.234	111.372	-0.258576	0.00100505	0.00183976	+	756	201482	202237
XC0162	C17	sugar-phosphate isomerase		659	695	148.576	133.534	-0.153994	0.0495516	0.071501	+	657	202397	203053
XC0163	C05.09	rhamnogalacturonan acetylesterase		158	117	21.3733	13.4879	-0.664144	0.000144954	0.000288265	+	1095	203597	204691
XC0164	C18.01	conserved hypothetical protein		279	284	48.8497	42.376	-0.205103	0.0913636	0.125595	-	846	c205795	204950
XC0165	C05.10	phenylalanine hydroxylase	pah	2607	1019	433.402	144.367	-1.58596	1.03485e-218	1.08158e-217	-	891	c206907	206017
XC0166	C09.01	transcriptional regulator asnC family		55	51	16.8672	13.3289	-0.339663	0.224292	0.280915	+	483	207035	207517
XC0167	C11.07	ferripyoverdine receptor	fpvA	1036	1278	68.8458	72.3756	0.0721354	0.232292	0.289986	+	2229	207768	209996
XC0168	C18.01	conserved hypothetical protein		308	437	43.9522	53.1442	0.273974	0.0105046	0.0170108	-	1038	c211426	210389
XC0169	C18.01	conserved hypothetical protein		759	817	110.547	101.408	-0.124492	0.0867938	0.119743	-	1017	c212791	211775
XC0170	C11.07	ABC transporter ATP-binding protein	ylmA	747	865	132.197	130.455	-0.0191366	0.788634	0.831471	-	837	c213902	213066
XC0171	C07.02	fatty acid desaturase		6083	4090	747.134	428.102	-0.803411	6.36196e-171	6.2173e-170	+	1206	214057	215262
XC0172	C18.01	conserved hypothetical protein		694	408	290.392	145.488	-0.997095	1.24414e-29	7.76343e-29	+	354	215291	215644
XC0173	C11.07	ABC transporter ATP-binding protein	yehX	156	184	31.3109	31.4726	0.00743127	0.966922	0.974791	+	738	215705	216442
XC0174	C11.01	ABC transporter amino acid permease	yehZ	205	209	20.6148	17.9108	-0.202849	0.151949	0.198637	+	1473	216439	217911
XC0175	C18.01	conserved hypothetical protein (truncated)		274	246	60.3961	46.2101	-0.386246	0.00227216	0.0039678	-	672	c218921	218250
XC0176	C18.01	conserved hypothetical protein		2772	2278	319.783	223.955	-0.513888	1.33986e-36	8.81795e-36	+	1284	218993	220276
XC0177	C18.01	conserved hypothetical protein		5485	3275	823.166	418.857	-0.974725	1.35964e-213	1.40708e-212	+	987	220273	221259
XC0178	C18.01	conserved hypothetical protein		101	128	54.8007	59.186	0.11106	0.568216	0.632152	+	273	221275	221547
XC0179	C06.07	indolepyruvate ferredoxin oxidoreductase chain alpha	iorA or AF1489	3960	5462	158.064	185.794	0.2332	2.52056e-11	7.64885e-11	-	3711	c225444	221734
XC0180	C18.01	conserved hypothetical protein		466	2430	108.022	480.039	2.15183	8.63754e-14	4.25015e-13	+	639	225606	226244
XC0181	C18.01	conserved hypothetical protein		145	221	23.3966	30.3893	0.377265	0.0140421	0.0222518	+	918	226564	227481
XC0182	C18.01	conserved hypothetical protein		279	426	37.7414	49.1097	0.37986	0.00058503	0.00109275	+	1095	227519	228613
XC0183	C04.01	partition protein	parA	4401	3887	1029.85	775.144	-0.409903	3.26688e-38	2.17379e-37	+	633	228973	229605
XC0184	C18.01	conserved hypothetical protein		2505	2831	777.888	749.192	-0.0542273	0.170367	0.220051	+	477	229621	230097
XC0185	C18.01	conserved hypothetical protein		965	974	249.46	214.573	-0.217336	0.00091249	0.00167469	+	573	230101	230673
XC0186	C07.01	cardiolipin synthase	cls	935	1221	69.842	77.7257	0.154296	0.0137654	0.0218626	+	1983	230670	232652
XC0187	C18.01	conserved hypothetical protein		304	414	104.965	121.819	0.214831	0.0485512	0.0702983	+	429	232923	233351
XC0188	C03.04	acetyltransferase		358	627	65.9561	98.4426	0.577777	8.74506e-10	2.43612e-09	+	804	233468	234271
XC0189	C18.01	conserved hypothetical protein		450	780	67.5341	99.7583	0.562821	2.50804e-11	7.62184e-11	+	987	234326	235312
XC0190	C18.01	conserved hypothetical protein		1135	2051	81.1006	124.893	0.622907	7.38254e-12	2.42742e-11	+	2073	235370	237442
XC0191	C18.01	conserved hypothetical protein		429	737	103.833	152.015	0.549959	2.02868e-10	5.79702e-10	+	612	238445	239056
XC0192	C18.01	conserved hypothetical protein		408	215	73.2544	32.897	-1.15496	1.45578e-22	8.4227e-22	-	825	c240781	239957
XC0193	C16.11	undecaprenol kinase	bacA	278	503	51.9933	80.1705	0.624745	3.93798e-09	1.06325e-08	-	792	c241663	240872
XC0194	C01.01	glutamine synthetase	glnA	2524	3973	265.154	355.689	0.423788	0	0	+	1410	241887	243296
XC0195	C09.01	nitrogen regulatory protein P-II	glnB	482	1233	206.945	451.144	1.12434	0	0	+	345	243578	243922
XC0196	C11.04	ammonium transporter	amtB	501	2055	50.2781	175.751	1.80553	3.19744e-14	1.62456e-13	+	1476	243912	245387
XC0197	C14.01	two-component system sensor protein	ntrB	98	320	13.825	38.4709	1.47649	3.08642e-14	1.57195e-13	+	1050	245659	246708
XC0198	C14.01	two-component system regulatory protein	ntrC	128	655	13.2495	57.7794	2.12462	8.9484e-14	4.39285e-13	+	1431	246701	248131
XC0199	C18.02	hypothetical protein		2	2	1.56746	1.33579	-0.230728	0.850926	0.87975	+
XC0200	C16.11	superoxide dismutase-like protein	yojM	663	504	204.597	132.544	-0.626314	1.47357e-13	7.13412e-13	+	480	249408	249887
XC0201	C16.11	superoxide dismutase	sodC2	3996	3055	1188.57	774.379	-0.618113	6.8906e-72	5.60294e-71	+	498	250086	250583
XC0202	C05.05	lactoylglutathione lyase	gloA	281	302	105.109	96.2683	-0.12675	0.287964	0.348836	-	396	c251942	251547
XC0203	C18.01	conserved hypothetical protein		1283	1672	209.762	232.959	0.151325	0.00466266	0.00792539	-	906	c252886	251981
XC0204	C05.11	acyl-CoA thiolase	yfcY	2562	3383	292.821	329.51	0.170304	6.28878e-06	1.39193e-05	+	1296	252954	254249
XC0205	C18.01	conserved hypothetical protein		438	585	111.475	126.883	0.186777	0.0403578	0.0593945	+	582	254334	254915
XC0206	C02.12	porphyrin biosynthesis protein	hemY	3498	3286	409.274	327.646	-0.320926	5.27584e-20	2.95897e-19	-	1266	c256236	254971
XC0207	C18.01	conserved hypothetical protein		1065	1149	161.302	148.304	-0.121203	0.0482126	0.069856	-	978	c257210	256233
XC0208	C02.12	uroporphyrinogen-III synthase	hemD	293	180	54.183	28.3669	-0.933632	3.6584e-12	1.33876e-11	-	801	c258114	257314
XC0209	C03.04	glycosyltransferase	lgtB	180	633	32.9166	98.6484	1.58348	3.87246e-13	1.74821e-12	+	810	258299	259108
XC0210	C18.01	conserved hypothetical protein		186	357	56.6897	92.7264	0.709893	2.89232e-08	7.41025e-08	+	486	259213	259698
XC0211	C18.01	conserved hypothetical protein		152	268	53.2269	79.9772	0.587433	4.86678e-05	0.000101179	+	423	259728	260150
XC0212	C18.01	conserved hypothetical protein		1451	2041	450.585	540.127	0.2615	1.16212e-07	2.87088e-07	+	477	260200	260676
XC0213	C16.06	protein-export protein	secB	3212	3548	927.44	873.047	-0.0871943	0.0130946	0.0208918	+	513	260786	261298
XC0214	C07.02	glycerol-3-phosphate dehydrogenase	gpdA	1508	1786	217.712	219.738	0.0133672	0.7925	0.834503	+	1026	261316	262341
XC0215	C18.01	conserved hypothetical protein		77236	60681	19163.4	12830.7	-0.578757	0	0	-	597	c263420	262824
XC0216	C06.10	pyruvate dehydrogenase	poxB	1476	1702	126.523	124.333	-0.0251902	0.62229	0.680801	+	1728	263769	265496
XC0217	C18.01	conserved hypothetical protein		40	37	23.2353	18.3161	-0.343203	0.294838	0.356037	+	255	265542	265796
XC0218	C11.07	MFS transporter		47	48	24.4276	21.2602	-0.200355	0.494556	0.561474	+	285	265826	266110
XC0219	C12.03	tRNA/rRNA methyltransferase		510	558	158.372	147.668	-0.100961	0.252516	0.311814	-	477	c266596	266120
XC0220	C18.01	conserved hypothetical protein		38	52	12.2631	14.3009	0.221784	0.47961	0.547606	-	459	c267109	266651
XC0221	C18.01	conserved hypothetical protein		1203	1395	565.696	559.03	-0.0171	0.761716	0.807335	+	315	267502	267816
XC0222	C07.01	3-oxoacyl-[ACP] synthase III	fabH	6375	8022	928.511	995.711	0.100808	3.06462e-05	6.47676e-05	+	1017	267918	268934
XC0223	C18.01	conserved hypothetical protein		1883	2429	239.621	263.418	0.136601	0.00201982	0.00354922	+	1164	269007	270170
XC0224	C10.05	methyltransferase		3070	3970	278.642	307.073	0.140172	5.15204e-05	0.000106898	+	1632	270167	271798
XC0225	C18.01	conserved hypothetical protein		1908	3155	112.958	159.178	0.49485	0	0	+	2502	271800	274301
XC0226	C05.10	haloalkane dehalogenase	dhaA	1035	1803	169.778	252.046	0.57004	4.60542e-12	1.61381e-11	+	903	274298	275200
XC0227	C06.07	ferredoxin	ykgJ	69	132	26.6162	43.3925	0.705141	0.000830094	0.0015288	-	384	c275710	275327
XC0228	C03.03	AMP-ligase		401	953	35.9335	72.7766	1.01815	2.78222e-13	1.28213e-12	+	1653	276065	277717
XC0229	C07.01	NAD(P)H steroid dehydrogenase	cdh	377	748	55.072	93.1183	0.757745	5.24026e-13	2.26612e-12	+	1014	277811	278824
XC0230	C18.01	conserved hypothetical protein		514	257	478.844	204.036	-1.23073	8.02624e-31	5.06844e-30	+	159	278889	279047
XC0231	C12.04	acetyltransferase, GNAT family		107	105	32.8144	27.4419	-0.25795	0.191947	0.244994	-	483	c279632	279150
XC0232	C03.03	D-alanine-D-alanine ligase A	ddlB	101	105	13.5145	11.9733	-0.174694	0.382572	0.448731	-	1107	c280735	279629
XC0233	C18.01	conserved hypothetical protein		251	182	57.6424	35.6191	-0.694477	6.2707e-07	1.49053e-06	+	645	280908	281552
XC0234	C02.11	ubiquinone biosynthesis protein	AARF	1243	1577	109.988	118.918	0.112628	0.0395204	0.0582639	+	1674	281549	283222
XC0235	C13.01	pseudouridylate synthase		304	531	61.0162	90.8259	0.573912	2.05958e-08	5.34172e-08	+	738	283355	284092
XC0236	C18.01	conserved hypothetical protein		770	816	210.048	189.698	-0.147018	0.0424784	0.0622111	-	543	c285460	284918
XC0237	C12.04	peptidyl-tRNA hydrolase		267	422	91.5493	123.311	0.429675	0.000124404	0.000249045	+	432	285555	285986
XC0238	C07.02	acyltransferase		828	762	194.678	152.681	-0.350568	1.27504e-06	2.9622e-06	+	630	285989	286618
XC0239	C01.02	asparaginase	ansA	849	1176	134.357	158.6	0.239323	0.000220382	0.000431142	+	936	286750	287685
XC0240	C12.06	peptidyl-dipeptidase	dcp	1655	2350	117.916	142.687	0.275101	2.40294e-09	6.55093e-09	+	2079	288000	290078
XC0241	C16.07	conserved hypothetical protein		4895	1801	335.681	105.252	-1.67324	0	0	-	2160	c292362	290203
XC0242	C18.01	conserved hypothetical protein		313	1034	44.0295	123.955	1.49327	0	0	-	1053	c293826	292774
XC0243	C09.01	transcriptional regulator tetR family		144	333	33.6966	66.4067	0.978725	2.02682e-12	7.79632e-12	+	633	293915	294547
XC0244	C18.01	conserved hypothetical protein		63	114	27.2861	42.0775	0.624882	0.00527986	0.00889907	-	342	c295110	294769
XC0245	C09.01	transcriptional regulator araC family		85	113	17.0604	19.3283	0.18006	0.38902	0.454396	-	738	c295921	295184
XC0246	C09.01	transcriptional regulator	rbcR	249	312	38.5403	41.1542	0.0946718	0.442614	0.509369	-	957	c296912	295956
XC0247	C06.03	malate synthase	mls	516	1465	47.0933	113.944	1.27473	1.73417e-13	8.32875e-13	+	1623	297033	298655
XC0248	C06.03	isocitrate lyase	aceA	1594	1056	178.063	100.529	-0.82477	3.16564e-48	2.25612e-47	+	1326	298811	300136
XC0249	C14.02	conserved hypothetical protein		1285	2033	182.318	245.815	0.431113	8.06554e-12	2.63145e-11	+	1044	300327	301370
XC0250	C18.01	conserved hypothetical protein		932	2073	51.8799	98.339	0.92259	1.95621e-12	7.53849e-12	+	2661	301374	304034
XC0251	C18.01	conserved hypothetical protein		62	105	23.548	33.9857	0.529321	0.0211964	0.0325956	-	390	c304363	303974
XC0252	C18.01	conserved hypothetical protein		166	327	31.892	53.5383	0.747379	2.8235e-08	7.25157e-08	+	771	304825	305595
XC0253	C12.06	dipeptidyl anminopeptidase		753	733	53.2655	44.1874	-0.269565	0.000316636	0.000607042	-	2094	c307893	305800
XC0254	C07.01	biotin carboxylase	accC or fabG	1333	1896	97.3621	118.016	0.277554	6.45806e-08	1.62687e-07	-	2028	c310023	307996
XC0255	C07.01	acyl-CoA carboxyltransferase beta chain	accD	1916	2425	176.168	190.015	0.109159	0.0132566	0.0211423	-	1611	c311952	310342
XC0256	C05.11	acyl-CoA dehydrogenase	acdA or acd	1763	2713	224.351	294.217	0.391128	4.21508e-12	1.50202e-11	-	1164	c313126	311963
XC0257	C09.01	transcriptional regulator acrR family		273	370	65.4338	75.5762	0.207896	0.0709114	0.0995264	+	618	313255	313872
XC0258	C18.01	conserved hypothetical protein		1607	1662	592.131	521.887	-0.182178	0.000308368	0.000592269	+	402	313931	314332
XC0259	C18.01	conserved hypothetical protein		298	515	82.1996	121.061	0.558532	7.11554e-08	1.78716e-07	+	537	314329	314865
XC0260	C18.01	conserved hypothetical protein		115	234	50.6975	87.912	0.794146	7.60332e-07	1.79513e-06	-	336	c315498	315163
XC0261	C18.01	conserved hypothetical protein		938	1514	85.9252	118.192	0.459977	1.06715e-12	4.30951e-12	-	1617	c317111	315495
XC0262	C18.01	conserved hypothetical protein		100	236	47.4759	95.4836	1.00806	1.27848e-09	3.52188e-09	-	312	c317419	317108
XC0263	C18.01	conserved hypothetical protein		843	2234	192.699	435.191	1.1753	3.09508e-12	1.1496e-11	-	648	c318085	317438
XC0264	C06.07	cytochrome C5		1826	1080	521.148	262.681	-0.988384	4.5921e-74	3.74844e-73	+	519	318359	318877
XC0265	C10.04	nuclease		1141	1359	92.8118	94.2065	0.0215182	0.71189	0.762584	+	1821	318979	320799
XC0266	C18.01	conserved hypothetical protein		59	97	22.7588	31.8869	0.486541	0.040386	0.0594152	-	384	c321392	321009
XC0267	C09.03	nitrile hydratase activator		89	150	9.94201	14.2797	0.522357	0.0063855	0.0106433	+	1326	321454	322779
XC0268	C18.01	conserved hypothetical protein		6036	2169	723.367	221.52	-1.70729	0	0	-	1236	c324181	322946
XC0269	C03.01	integral membrane protein		146	181	24.5195	25.9049	0.0792929	0.625724	0.683848	-	882	c325160	324279
XC0270	C18.01	conserved hypothetical protein		1093	1269	244.194	241.613	-0.0153298	0.795182	0.836281	+	663	325221	325883
XC0271	C17	ATPase		1001	1263	135.409	145.6	0.104684	0.086488	0.119399	+	1095	325963	327057
XC0272	C18.01	conserved hypothetical protein		177	242	38.4994	44.858	0.220529	0.122704	0.164021	+	681	327054	327734
XC0273	C09.01	transcriptional regulator marR family		123	156	39.4358	42.624	0.112159	0.523546	0.590883	+	462	328019	328480
XC0274	C16.11	organic hydroperoxide resistance protein	ohr	177	285	61.1144	83.8608	0.456484	0.00086396	0.00159047	+	429	328577	329005
XC0276	C07.02	lipase		140	205	33.5558	41.8733	0.319469	0.0431194	0.0631059	+	618	329440	330057
XC0277	C18.01	conserved hypothetical protein		5971	7266	1765.38	1830.75	0.0524603	0.037349	0.0552949	+	501	330561	331061
XC0278	C18.01	conserved hypothetical protein		748	642	365.668	267.463	-0.451193	5.72132e-09	1.53296e-08	-	303	c331545	331243
XC0279	C06.07	oxidoreductase		1056	1109	194.552	174.119	-0.160079	0.0098682	0.0160482	-	804	c332512	331709
XC0280	C06.07	quinone oxidoreductase		1288	1052	185.408	129.054	-0.522726	2.16616e-18	1.188e-17	-	1029	c333608	332580
XC0281	C06.07	oxidoreductase	mocA	2202	2045	336.606	266.404	-0.337442	2.5545e-14	1.30419e-13	-	969	c334689	333721
XC0282	C18.01	conserved hypothetical protein		1652	1607	296.609	245.886	-0.270572	8.69486e-08	2.17217e-07	+	825	334915	335739
XC0283	C13.01	pseudouridylate synthase		204	254	53.577	56.8494	0.0855309	0.531688	0.598149	+	564	336383	336946
XC0284	C18.01	conserved hypothetical protein		10205	6277	3499.1	1834.17	-0.931858	0	0	-	432	c337726	337295
XC0285	C13.01	ATP-dependent RNA helicase	hrpB	539	670	31.7958	33.6821	0.0831474	0.32047	0.38358	-	2511	c340633	338123
XC0286	C04.02	chemotaxis protein	tsr	208	332	15.6079	21.2306	0.443871	0.000455828	0.000860577	+	1974	340930	342903
XC0287	C18.01	conserved hypothetical protein		611	752	190.937	200.268	0.0688318	0.382448	0.448711	-	474	c343684	343211
XC0288	C18.01	conserved hypothetical protein		32	43	13.1666	15.0778	0.195536	0.571776	0.634938	-	360	c344160	343801
XC0289	C17	monoxygenase		505	616	52.6041	54.683	0.0559185	0.520522	0.587785	-	1422	c345551	344130
XC0290	C18.01	conserved hypothetical protein		173	199	52.0845	51.0575	-0.0287321	0.84401	0.874101	-	492	c346039	345548
XC0291	C18.01	conserved hypothetical protein		92	119	34.4128	37.9335	0.140527	0.487892	0.554956	-	396	c346431	346036
XC0292	C18.01	conserved hypothetical protein		274	363	45.5513	51.4281	0.175065	0.1299	0.172818	-	891	c347318	346428
XC0293	C01.02	serine-pyruvate aminotransferase		702	825	82.7236	82.8496	0.00219462	0.978552	0.982986	-	1257	c348571	347315
XC0294	C12.06	N-carbamyl-L-amino acid amidohydrolase	amaB	602	908	70.1031	90.1094	0.3622	1.53443e-06	3.54916e-06	-	1272	c349832	348561
XC0295	C09.01	transcriptional regulator lysR family		402	489	66.6064	69.0467	0.0519105	0.59554	0.655452	+	894	350145	351038
XC0296	C06.07	oxidoreductase		52	61	30.2058	30.1968	-0.000430847	0.990764	0.993358	+	255	351078	351332
XC0297	C18.01	conserved hypothetical protein		5	15	1.5625	3.9947	1.35423	0.0636022	0.0902603	-	474	c352062	351589
XC0298	C09.01	transcriptional regulator	opdE	182	218	22.5219	22.9897	0.0296612	0.842114	0.872782	+	1197	352897	354093
XC0299	C18.01	conserved hypothetical protein		202	210	39.2667	34.7885	-0.174694	0.218196	0.273932	+	762	354521	355282
XC0300	C07.01	phospholipase		301	252	43.7113	31.1869	-0.487068	7.3481e-05	0.000150683	+	1020	355279	356298
XC0301	C02.10	gamma-glutamyltranspeptidase	ggt	524	623	49.0939	49.7425	0.0189369	0.827258	0.861199	-	1581	c357917	356337
XC0302	C12.03	Glu-tRNAGln amidotransferase A subunit	gatA	231	228	23.4201	19.6995	-0.249587	0.0635986	0.0902856	-	1461	c359377	357917
XC0303	C05.02	nucleoside hydrolase		360	373	45.8118	40.4508	-0.17955	0.0918138	0.126008	-	1164	c360677	359514
XC0304	C08.04	adenosine deaminase	add	272	278	25.7773	22.4521	-0.19925	0.104983	0.142366	-	1563	c362363	360801
XC0305	C11.07	xanthine/uracil permease	yieG	228	186	25.702	17.8685	-0.52446	0.000222614	0.000435306	-	1314	c363806	362493
XC0306	C18.02	hypothetical protein		2	4	2.24431	3.82523	0.769272	0.594234	0.654356	+
XC0307	C05.10	vanillate O-demethylase oxidoreductase	vanB	376	700	56.7736	90.0742	0.665894	5.35794e-13	2.31226e-12	-	981	c365238	364258
XC0308	C05.10	vanillate O-demethylase oxygenase subunit	vanA	510	827	71.7413	99.1399	0.466662	6.56646e-09	1.7505e-08	-	1053	c366287	365235
XC0309	C09.01	transcriptional regulator lysR family		110	239	17.7492	32.8645	0.888779	3.77962e-08	9.64834e-08	+	918	366415	367332
XC0310	C11.06	type V secretory pathway protein	mttC	716	1055	131.422	165.025	0.328483	2.27212e-06	5.19835e-06	+	807	367668	368474
XC0311	C18.01	conserved hypothetical protein		85	90	18.5702	16.7565	-0.148266	0.49348	0.560404	-	678	c369167	368490
XC0312	C09.01	transcriptional regulator lysR family		131	195	21.8517	27.72	0.343179	0.034862	0.0518865	-	888	c370667	369780
XC0313	C11.07	MFS transporter	ynfM	113	177	12.3986	16.5505	0.416698	0.0159926	0.0250972	+	1350	370684	372033
XC0314	C18.01	conserved hypothetical protein		124	90	17.8498	11.0408	-0.693072	0.00047446	0.00089455	-	1029	c373262	372234
XC0315	C17	TonB-dependent receptor		88	88	14.7288	12.5519	-0.230728	0.286968	0.34793	-	885	c374215	373331
XC0316	C11.07	TonB-dependent receptor	fhuA	446	331	40.1115	25.3691	-0.660941	2.04214e-10	5.83152e-10	-	1647	c375865	374219
XC0318	C09.01	SIR2-like regulatory protein		579	263	97.2384	37.6408	-1.36923	1.87685e-40	1.26891e-39	+	882	376475	377356
XC0319	C06.07	FMN oxidoreductase	frp	1601	2896	215.982	332.941	0.62436	2.2844e-12	8.68402e-12	+	1098	377438	378535
XC0320	C06.07	dehydrogenase		935	1292	158.101	186.179	0.235839	0.00013419	0.000267745	+	876	378588	379463
XC0321	C18.01	conserved hypothetical protein		937	987	353.163	317.027	-0.155727	0.0179529	0.0279238	+	393	379820	380212
XC0322	C08.01	formyltetrahydrofolate deformylase	purU	619	1083	105.39	157.138	0.576293	4.92494e-13	2.1474e-12	+	870	380413	381282
XC0323	C09.01	transcriptional regulator		166	232	26.7851	31.9019	0.252213	0.0856078	0.118339	-	918	c382290	381373
XC0324	C06.07	insect-type dehydrogenase		46	70	8.97726	11.642	0.374993	0.172885	0.223098	+	759	382387	383145
XC0325	C09.01	conditioned medium factor	cmfA	1498	501	127.304	36.2837	-1.81088	1.51986e-152	1.42894e-151	-	1743	c385503	383761
XC0326	C01.02	5,10-methylenetetrahydrofolate reductase	metF	88	124	14.9312	17.9299	0.264036	0.190889	0.243792	-	873	c386871	385999
XC0327	C09.01	transcriptional regulator metE/metH family	metR	340	468	55.5877	65.2062	0.230245	0.0249284	0.0379741	-	906	c387892	386987
XC0328	C06.07	NADH-dependent FMN reductase	sflA	22676	27090	5771.27	5875.67	0.0258658	0.0463784	0.0674304	+	582	388002	388583
XC0329	C18.01	conserved hypothetical protein		71160	62221	10333.9	7700.31	-0.424393	0	0	+	1020	388753	389772
XC0330	C01.02	5-methyltetrahydropteroyltriglutamate-homocysteine methyltransferase	metE	59940	63844	8603.29	7809.3	-0.139697	6.50652e-65	5.0845e-64	+	1032	389765	390796
XC0331	C18.01	conserved hypothetical protein		2765	2240	425.301	293.625	-0.534509	4.249e-39	2.84076e-38	+	963	391237	392199
XC0332	C18.01	conserved hypothetical protein		594	635	61.1015	55.6651	-0.134435	0.102347	0.139015	-	1440	c393837	392398
XC0333	C06.07	oxidoreductase		267	317	44.5375	45.0628	0.0169146	0.891336	0.914124	-	888	c395489	394602
XC0334	C18.01	conserved hypothetical protein		3227	2079	1114.22	611.743	-0.865032	9.62606e-104	8.48221e-103	+	429	395626	396054
XC0335	C18.01	conserved hypothetical protein		10	6	2.95658	1.51177	-0.967694	0.192612	0.245619	+	501	396723	397223
XC0336	C04.02	chemotaxis protein	tsr	159	165	13.0193	11.5138	-0.177289	0.267448	0.327088	+	1809	397523	399331
XC0337	C18.01	conserved hypothetical protein		88	179	23.7431	41.1578	0.793656	1.5669e-05	3.37412e-05	-	549	c399899	399351
XC0338	C18.01	conserved hypothetical protein		204	299	79.9404	99.8507	0.320848	0.0140448	0.0222478	-	378	c400273	399896
XC0339	C18.01	conserved hypothetical protein		667	758	255.295	247.246	-0.0462174	0.54466	0.609649	-	387	c400894	400508
XC0340	C18.01	conserved hypothetical protein		614	1715	114.834	273.345	1.25117	1.16351e-13	5.6787e-13	-	792	c401983	401192
XC0341	C17	AttT protein	attT	193	543	62.2834	149.334	1.26162	1.56763e-13	7.55478e-13	-	459	c402507	402049
XC0342	C18.01	conserved hypothetical protein		77	179	28.3722	56.208	0.986301	2.12966e-07	5.17906e-07	-	402	c403127	402726
XC0343	C18.01	conserved hypothetical protein		295	495	95.8263	137.029	0.515985	8.80044e-07	2.06504e-06	-	456	c403720	403265
XC0344	C18.01	conserved hypothetical protein		1807	3453	285.963	465.685	0.703525	4.3694e-12	1.54915e-11	-	936	c404658	403723
XC0345	C18.01	xanthomonadin biosynthesis related protein 1		10	15	10.5053	13.429	0.354234	0.56827	0.632045	+	141	405363	405503
XC0346	C18.01	conserved hypothetical protein
XC0347	C18.01	conserved hypothetical protein		539	1540	181.041	440.812	1.28384	9.42136e-13	3.84151e-12	-	441	c407068	406628
XC0348	C18.01	xanthomonadin biosynthesis related protein 1	pigH	116	157	65.0851	75.0701	0.205911	0.245866	0.305213	+	264	408163	408426
XC0349	C18.01	xanthomonadin biosynthesis related protein	pig	157	208	99.3829	112.207	0.175091	0.252868	0.311974	+	234	409050	409283
XC0350	C18.01	conserved hypothetical protein		98	176	32.4748	49.7023	0.613993	0.000627016	0.00116806	-	447	c409809	409363
XC0351	C18.01	conserved hypothetical protein		4421	4947	785.203	748.768	-0.0685473	0.0217002	0.0333095	-	834	c411376	410543
XC0352	C18.01	xanthomonadin biosynthesis related protein 1		167	240	83.289	102.006	0.292458	0.0440108	0.0642765	+	297	411490	411786
XC0353	C18.01	xanthomonadin biosynthesis related protein		274	478	153.736	228.558	0.572106	1.13361e-07	2.80703e-07	+	264	413024	413287
XC0354	C18.01	conserved hypothetical protein
XC0355	C10.03	site-specific recombinase		175	315	26.3433	40.4098	0.617268	4.12572e-06	9.24829e-06	+	984	413830	414813
XC0356	C01.02	dihydroxy-acid dehydratase	ilvD	2412	4139	194.278	284.109	0.548324	0	0	-	1839	c416919	415081
XC0357	C12.06	proteinase inhibitor		135	195	74.8946	92.1923	0.299786	0.0633362	0.0899737	+	267	417331	417597
XC0358	C18.02	hypothetical protein		6	9	4.6289	5.91715	0.354234	0.67119	0.725816	-	192	c417861	417670
XC0359	C18.01	conserved hypothetical protein		76	122	12.5501	17.1688	0.452081	0.031378	0.047151	-	897	c418898	418002
XC0360	C17	transferase		375	495	99.0139	111.382	0.169809	0.085676	0.118395	-	561	c419540	418980
XC0361	C11.07	MFS transporter	vanK	139	107	15.7051	10.3027	-0.608203	0.0009844	0.0018043	+	1311	420413	421723
XC0362	C18.01	conserved hypothetical protein		55	78	6.55947	7.92765	0.273314	0.285962	0.34681	+	1242	421872	423113
XC0363	C09.01	transcriptional regulator marR family		455	461	141.293	121.998	-0.211828	0.0262414	0.0398015	+	477	423866	424342
XC0364	C18.01	conserved hypothetical protein		23	23	8.28922	7.06411	-0.230728	0.581744	0.643801	+	411	424465	424875
XC0365	C07.01	3-alpha-hydroxysteroid dehydrogenase	drb0080	98	132	18.9013	21.6962	0.198956	0.304108	0.366286	+	768	424908	425675
XC0366	C05.10	benzaldehyde dehydrogenase II	xylC	380	561	37.2271	46.8363	0.331273	0.000515968	0.000969339	+	1512	425682	427193
XC0367	C09.01	PobR regulator	pobR	150	244	24.77	34.3375	0.47119	0.00151313	0.00270055	-	897	c428117	427221
XC0368	C05.10	P-hydroxybenzoate hydroxylase	pobA	58	56	7.24999	5.96542	-0.281355	0.295848	0.357052	+	1185	428211	429395
XC0369	C18.01	conserved hypothetical protein		201	278	41.8749	49.3568	0.237161	0.0758502	0.105823	+	711	429414	430124
XC0370	C05.05	glycerol kinase	glpK	979	1223	96.6761	102.922	0.0903152	0.144657	0.189989	-	1500	c431739	430240
XC0371	C11.03	glycerol uptake facilitator protein	glpF	559	542	100.366	82.931	-0.275284	0.00154543	0.00275704	-	825	c432631	431807
XC0372	C05.10	glycerol-3-phosphate dehydrogenase	glpD	548	1043	53.1581	86.2217	0.697763	1.33848e-12	5.31858e-12	-	1527	c434342	432816
XC0373	C09.01	glycerol-3-phosphate regulon repressor	glpR	699	796	132.743	128.822	-0.0432525	0.561434	0.625432	-	780	c435470	434691
XC0374	C05.10	phenoxybenzoate dioxygenase beta subunit	pobB	451	445	67.8905	57.0869	-0.250051	0.00946632	0.0154364	-	984	c436730	435747
XC0375	C05.10	vanillate O-demethylase oxygenase subunit	vanA	1386	1346	190.623	157.761	-0.272977	7.65332e-07	1.80593e-06	-	1077	c437954	436878
XC0376	C06.06	glutaconate CoA transferase subunit A	gctA	76	132	13.0295	19.2855	0.565738	0.00599348	0.0100296	+	864	438208	439071
XC0377	C06.06	glutaconate CoA transferase subunit B	gctB	47	80	8.82366	12.7992	0.536611	0.0421444	0.0617649	+	789	439068	439856
XC0378	C05.10	beta-ketoadipyl CoA thiolase	pcaF	104	66	12.7419	6.89111	-0.886774	7.47902e-05	0.000153293	+	1209	439853	441061
XC0379	C05.10	protocatechuate 3,4-dioxygenase beta chain	pcaH	136	182	27.2967	31.1305	0.189603	0.248248	0.307626	+	738	441134	441871
XC0380	C05.10	protocatechuate 3,4-dioxygenase alpha chain	pcaG	69	63	18.1216	14.1004	-0.361973	0.148856	0.195079	+	564	441876	442439
XC0381	C05.10	3-carboxy-cis,cis-muconate cycloisomerase	pcaB	373	747	40.8356	69.6938	0.771204	5.0071e-13	2.17871e-12	+	1353	442673	444025
XC0382	C05.10	b-ketoadipate enol-lactone hydrolase	catD	308	443	58.2662	71.419	0.293648	0.00592424	0.00992558	+	783	444035	444817
XC0383	C05.10	4-Carboxymuconolactone decarboxylase	pcaC	273	285	99.8471	88.8303	-0.168667	0.166781	0.215949	+	405	444845	445249
XC0384	C07.02	hydrolase		150	151	26.7373	22.9376	-0.221142	0.182701	0.234615	+	831	445831	446661
XC0385	C09.01	transcriptional regulator	pcaR	209	202	35.956	29.6155	-0.279876	0.0490486	0.0708966	-	861	c447537	446677
XC0386	C18.01	conserved hypothetical protein		1186	1353	204.751	199.059	-0.0406706	0.477438	0.545421	+	858	447689	448546
XC0387	C07.02	lipase		133	160	20.3309	20.8434	0.0359172	0.837108	0.86909	+	969	448834	449802
XC0388	C18.01	conserved hypothetical protein		1039	929	216.458	164.937	-0.392174	1.67285e-09	4.59025e-09	-	711	c450596	449886
XC0389	C10.01	glucose inhibited division protein A	gidA	1867	1744	145.17	115.564	-0.32905	7.33374e-12	2.41326e-11	-	1905	c452832	450928
XC0390	C18.01	conserved hypothetical protein		3561	2962	1119.9	793.845	-0.496439	8.83326e-44	6.13955e-43	-	471	c453855	453385
XC0391	C01.02	threonine dehydratase	ilvA	694	1095	107.082	143.984	0.427195	7.48628e-10	2.091e-09	+	960	454013	454972
XC0392	C18.01	conserved hypothetical protein		171	269	40.986	54.9459	0.422881	0.00256544	0.00446514	+	618	454957	455574
XC0393	C18.01	conserved hypothetical protein		631	955	222.54	287.029	0.367132	5.95896e-07	1.41803e-06	+	420	455618	456037
XC0394	C01.02	aspartyl/asparaginyl beta-hydroxylase	aspH	1569	2423	256.521	337.596	0.396221	0	0	-	906	c457102	456197
XC0395	C02.01	biotin synthesis protein	bioC	749	948	125.362	135.219	0.109193	0.121822	0.162894	-	885	c458262	457378
XC0396	C06.07	oxidoreductase		714	1013	132.533	160.243	0.27391	9.61726e-05	0.000195125	-	798	c459156	458359
XC0397	C02.01	biotin biosynthesis protein	bioH	104	90	20.2165	14.9094	-0.439315	0.0339982	0.0507443	-	762	c460695	459934
XC0398	C18.01	conserved hypothetical protein		15	26	6.61271	9.768	0.562821	0.23539	0.292985	-	336	c461062	460727
XC0399	C02.01	8-amino-7-oxononanoate synthase	bioF	502	794	61.6572	83.1084	0.430723	1.29064e-07	3.17719e-07	-	1206	c462300	461095
XC0400	C02.01	biotin synthase	bioB	2643	2985	378.255	364.062	-0.055174	0.151988	0.198627	-	1035	c463434	462400
XC0401	C03.02	competence protein F	comF	50	50	10.1178	8.62245	-0.230728	0.420706	0.487085	+	732	463478	464209
XC0402	C02.11	hydroxybenzoate octaprenyltransferase	ubiA	741	881	121.148	122.749	0.01894	0.794338	0.835811	-	906	c465511	464606
XC0403	C15.01	phage-related integrase	int	118	114	39.1023	32.1935	-0.280482	0.137986	0.181908	+	447	466012	466458
XC0405	C11.07	TonB-dependent receptor	fhuA	458	628	31.7608	37.1133	0.224688	0.0111165	0.0179398	-	2136	c470219	468084
XC0406	C18.01	conserved hypothetical protein		160	233	66.3865	82.3871	0.31153	0.0351448	0.0522151	-	357	c470632	470276
XC0407	C16.11	superoxidase dismutase	sodM	1432	1305	300.872	233.665	-0.36471	3.83376e-11	1.13958e-10	-	705	c471408	470704
XC0408	C18.01	conserved hypothetical protein		170	179	66.0924	59.3061	-0.156304	0.31013	0.372687	+	381	471463	471843
XC0409	C11.04	TonB-dependent receptor truncated and shifted	bfeA	1042	1117	59.1364	54.0237	-0.130455	0.0357476	0.0530172	+	2610	473117	475726
XC0410	C15.03	IS1478 transposase	IS1478								+
XC0411	C16.14	isopenicillin N epimerase	nifS	130	139	14.8582	13.5388	-0.134155	0.443408	0.510004	+	1296	477301	478596
XC0412	C15.03	IS1404 transposase ORFA	IS1404	10	14	5.61079	6.69415	0.254698	0.691718	0.743623	+	264
XC0413	C15.03	IS1404 transposase ORFB	IS1404	141	176	20.3563	21.6539	0.0891518	0.58897	0.649579	+	1026	478832	479857
XC0414	C18.01	conserved hypothetical protein		13082	6331	5338.2	2201.59	-1.27781	0	0	-	363	c480627	480265
XC0415	C18.01	conserved hypothetical protein		563	804	33.8176	41.1561	0.283332	0.000334294	0.000638859	+	2466	481158	483623
XC0416	C03.03	phosphoglycerol transferase I	mdoB	554	730	38.91	43.6936	0.167282	0.0395142	0.0582751	-	2109	c486760	484652
XC0417	C11.07	ABC transporter substrate binding protein		4796	4443	411.83	325.131	-0.341026	6.8905e-30	4.31887e-29	-	1725	c489319	487595
XC0418	C18.01	conserved hypothetical protein		606	753	90.9459	96.3051	0.0826036	0.295174	0.356341	+	987	489560	490546
XC0419	C18.01	conserved hypothetical protein		1239	814	127.982	71.655	-0.836804	8.74416e-39	5.83683e-38	+	1434	490633	492066
XC0420	C14.02	conserved hypothetical protein		393	302	35.8676	23.4888	-0.610709	2.66794e-08	6.87301e-08	-	1623	c493685	492063
XC0421	C04.04	glycogen synthase	glgA	5792	5574	602.062	493.769	-0.286077	4.25016e-26	2.53565e-25	+	1425	494333	495757
XC0422	C04.04	1,4-alpha-glucan branching enzyme	glgB2	5983	6143	404.671	354.085	-0.192654	2.01872e-13	9.59689e-13	+	2190	495799	497988
XC0423	C05.09	maltooligosyltrehalose trehalohydrolase		4280	3889	360.622	279.248	-0.36894	7.23748e-31	4.57722e-30	+	1758	497991	499748
XC0424	C04.04	4-alpha-glucanotransferase		2792	1851	214.06	120.94	-0.823723	6.34688e-83	5.27279e-82	+	1932	499745	501676
XC0425	C05.09	maltooligosyltrehalose synthase	glgY	4426	2501	250.325	120.545	-1.05423	1.88683e-196	1.89674e-195	+	2619	501673	504291
XC0426	C18.01	conserved hypothetical protein		537	257	420.862	171.65	-1.29388	1.27344e-34	8.23922e-34	+	189	504288	504476
XC0427	C05.09	glycogen debranching enzyme	glgX	7469	4756	511.486	277.56	-0.881895	2.39316e-245	2.56488e-244	+	2163	504519	506681
XC0428	C18.01	conserved hypothetical protein		1174	646	255.358	119.745	-1.09255	1.29551e-56	9.7267e-56	+	681	506650	507330
XC0429	C07.01	3-oxoacyl-[ACP] reductase		414	605	80.7953	100.62	0.316576	0.000549774	0.00102963	-	759	c508933	508175
XC0430	C18.01	conserved hypothetical protein		345	344	35.5623	30.2185	-0.234916	0.0324988	0.0487135	+	1437	509236	510672
XC0431	C16.04	VirK protein	virK	140	30	48.0034	8.76615	-2.45312	1.62211e-22	9.33376e-22	+	432	510995	511426
XC0432	C03.02	outer membrane protein	oprN	25	66	2.514	5.65604	1.16981	0.000325842	0.000623273	-	1473	c513093	511621
XC0433	C09.01	transcriptional regulator tetR/acrR family	ameR	422	581	100.174	117.534	0.230567	0.0123097	0.0197443	+	624	513178	513801
XC0434	C11.07	component of multidrug efflux system	mexE	82	107	10.8837	12.1029	0.153187	0.47462	0.542496	+	1116	513876	514991
XC0435	C11.07	cation efflux system protein		209	261	9.9897	10.6314	0.0898184	0.505624	0.572805	+	3099	514988	518086
XC0436	C06.07	oxidoreductase		52	45	9.5446	7.03899	-0.439315	0.133603	0.176849	+	807	518218	519024
XC0437	C18.01	conserved hypothetical protein		42	89	31.9038	57.6139	0.852688	0.00125653	0.00226465	+	195	519345	519539
XC0438	C13.01	ATP-dependent RNA helicase	rhlE	445	804	50.9788	78.4927	0.622662	0	0	-	1293	c521268	519976
XC0441	C06.10	dihydrolipoamide acyltransferase	pdhB	922	625	90.5043	52.2832	-0.791639	9.0348e-27	5.42861e-26	-	1509	c524983	523475
XC0442	C18.01	conserved hypothetical protein		247	106	95.2782	34.8455	-1.45118	1.03219e-19	5.76605e-19	-	384	c525363	524980
XC0443	C06.10	pyruvate dehydrogenase E1 beta subunit	pdhB	1517	747	228.359	95.829	-1.25277	5.32222e-90	4.5471e-89	-	984	c526348	525365
XC0444	C06.10	pyruvate dehydrogenase E1 alpha subunit	pdhA	2663	1164	362.219	134.926	-1.42469	1.34665e-190	1.34092e-189	-	1089	c527516	526428
XC0445	C03.02	nuclease		802	1342	33.1647	47.2932	0.511982	7.4496e-13	3.09445e-12	-	3582	c531275	527694
XC0446	C02.16	tryptophan 2,3-dioxygenase		139	227	22.9536	31.9452	0.476879	0.001983	0.00349181	+	897	531928	532824
XC0447	C11.01	di-tripeptide transporter	yhiP	1602	2065	156.013	171.381	0.135539	0.00473312	0.00803219	+	1521	533234	534754
XC0448	C17	conserved hypothetical protein		835	1024	209.28	218.718	0.0636391	0.34521	0.4097	+	591	534766	535356
XC0449	C09.01	transcriptional regulator marR/emrR family		436	431	132.07	111.26	-0.247369	0.0115665	0.0186231	-	489	c536334	535846
XC0450	C05.10	4-hydroxyphenylpyruvate dioxygenase		2058	1052	284.632	123.993	-1.19884	2.34778e-113	2.09954e-112	+	1071	536502	537572
XC0451	C18.01	conserved hypothetical protein		127	78	47.8673	25.0538	-0.934011	4.78854e-06	1.07056e-05	+	393	537850	538242
XC0452	C05.10	homogentisate 1,2-dioxygenase	hmgA	696	542	75.3617	50.0132	-0.591523	6.34264e-13	2.68494e-12	+	1368	538279	539646
XC0453	C18.01	conserved hypothetical protein		58	36	10.4516	5.52843	-0.918784	0.0023336	0.00407172	+	666	540968	541633
XC0454	C18.01	conserved hypothetical protein		314	248	69.8366	47.0055	-0.571153	2.85678e-06	6.46922e-06	-	822	c541022	540201
XC0455	C18.01	conserved hypothetical protein		225	273	78.7898	81.4693	0.0482475	0.714076	0.764343	-	423	c542170	541748
XC0456	C16.14	PhaF protein	phaF	68	112	35.3421	49.6072	0.489164	0.0267042	0.0404743	-	285	c542451	542167
XC0457	C16.14	PhaE protein	phaE	173	177	50.5436	44.0694	-0.197751	0.198856	0.252893	-	507	c542954	542448
XC0458	C16.14	PhaD protein	phaD	387	499	36.7463	40.3782	0.135978	0.164682	0.213559	-	1560	c544510	542951
XC0459	C16.14	PhaC protein	phaC	136	224	53.2936	74.8045	0.489164	0.00166378	0.00295564	-	378	c544884	544507
XC0460	C06.07	NADH dehydrogenase subunit 5	ndhF	826	1205	43.2489	53.7682	0.314091	1.27284e-06	2.95872e-06	-	2829	c547709	544881
XC0461	C18.01	conserved hypothetical protein		316	439	50.0079	59.2052	0.243568	0.0219062	0.0336012	+	936	547841	548776
XC0462	C18.01	conserved hypothetical protein		298	236	90.8255	61.2981	-0.567254	5.84546e-06	1.29858e-05	-	486	c549309	548824
XC0464	C18.01	conserved hypothetical protein		4503	3653	1182.63	817.602	-0.532533	3.77514e-62	2.93374e-61	-	564	c552286	551723
XC0465	C18.01	conserved hypothetical protein		3429	3323	1001.81	827.359	-0.27603	3.89014e-15	2.02788e-14	-	507	c552872	552366
XC0466	C18.01	conserved hypothetical protein		169	258	64.1874	83.5077	0.379619	0.00756698	0.0125136	+	390	553250	553639
XC0467	C08.01	phosphoribosylaminoimidazole-succinocarboxamide synthase	purC	2625	4367	416.75	590.844	0.503597	0	0	-	933	c554898	553966
XC0468	C18.01	conserved hypothetical protein		589	551	264.38	210.77	-0.326944	0.00013046	0.000260426	+	330	555228	555557
XC0469	C06.04	D-ribulose-5-phosphate 3-epimerase	rpe or dod	549	736	121.013	138.255	0.192171	0.0180416	0.0280411	+	672	557121	557792
XC0470	C03.01	membrane protein		1078	505	190.093	75.8898	-1.32473	3.24494e-70	2.61833e-69	-	840	c556811	555972
XC0471	C03.04	N-acetyltransferase		137	161	41.2461	41.3078	0.00215633	0.994686	0.995868	+	492	557789	558280
XC0472	C18.01	conserved hypothetical protein		1361	1495	216.772	202.922	-0.09525	0.0779358	0.108338	+	930	558653	559582
XC0473	C01.04	anthranilate synthase component I	trpE	605	2211	60.7151	189.092	1.63896	5.5178e-13	2.35949e-12	+	1476	560065	561540
XC0474	C01.03	threonine aldolase		320	992	44.2576	116.921	1.40154	0	0	+	1071	561540	562610
XC0475	C18.01	conserved hypothetical protein		23	67	9.30839	23.1082	1.3118	7.48756e-05	0.000153393	+	366	562624	562989
XC0476	C10.05	type I restriction-modification system endonuclease	hsdR	1874	3185	92.9936	134.69	0.534444	0	0	+	2985	563114	566098
XC0477	C17	putative restriction modification system specificity subunit		374	942	42.8451	91.9653	1.10196	4.17444e-13	1.86852e-12	+	1293	566095	567387
XC0478	C13.02	anticodon nuclease		461	829	62.0214	95.0471	0.615877	4.61852e-13	2.03061e-12	+	1101	567384	568484
XC0479	C17	DNA-binding protein		684	1296	100.215	161.817	0.691269	0	0	+	1011	568481	569491
XC0480	C10.05	type I site-specific deoxyribonuclease		1189	2264	108.918	176.741	0.698397	3.81362e-12	1.38593e-11	+	1617	569488	571104
XC0481	C01.04	anthranilate synthase component II	trpG	336	608	85.9584	132.555	0.624882	9.51906e-11	2.76703e-10	+	579	571250	571828
XC0482	C18.01	conserved hypothetical protein		268	348	62.7132	69.398	0.146126	0.213768	0.269014	+	633	571952	572584
XC0483	C01.04	anthranilate synthase component II	trpD	533	893	76.0602	108.599	0.513796	4.58638e-11	1.35659e-10	+	1038	572709	573746
XC0484	C01.04	indole-3-glycerol phosphate synthase	trpC	511	669	94.8518	105.827	0.157954	0.062377	0.0887308	+	798	573870	574667
XC0485	C18.01	conserved hypothetical protein		392	552	80.9831	97.1833	0.263086	0.00563872	0.00947737	+	717	574660	575376
XC0486	C16.15	CAP-like protein	clp	2322	2895	496.314	527.335	0.0874669	0.029495	0.0444483	-	693	c576405	575713
XC0487	C05.08	S-adenosyl methionine decarboxylase proenzyme	speD	2766	4463	515.362	708.649	0.459484	0	0	+	795	576543	577337
XC0488	C12.05	SugE protein	sugE	35	62	16.4583	24.8458	0.594185	0.0504528	0.0727266	+	315	577500	577814
XC0489	C02.11	ubiquinone biosynthesis protein		2397	2267	542.898	437.568	-0.311174	1.7967e-13	8.59966e-13	-	654	c578781	578128
XC0490	C12.01	50S ribosomal protein L13		13744	20309	4745.52	5975.89	0.332589	0	0	+	429	578965	579393
XC0491	C12.01	30S ribosomal protein S9	rpsI	2206	4782	831.459	1535.99	0.885453	0	0	+	393	579396	579788
XC0492	C05.02	(di)nucleoside polyphosphate hydrolase	di	691	870	165.622	177.706	0.101601	0.16742	0.21671	+	618	580931	581548
XC0493	C06.07	bacterioferritin-associated ferredoxin		244	575	172.107	345.637	1.00595	3.96572e-13	1.78648e-12	+	210	581628	581837
XC0494	C11.04	bacterioferritin	bfr	5719	3801	1798.57	1018.71	-0.820112	1.47546e-166	1.43194e-165	+	471	582061	582531
XC0495	C14.01	two-component system sensor protein		1203	2464	77.3412	134.999	0.803637	2.54974e-12	9.59741e-12	-	2304	c585144	582841
XC0496	C14.01	two-component system regulatory protein		2155	4566	175.873	317.564	0.852515	0	0	-	1815	c586959	585145
XC0497	C18.01	conserved hypothetical protein		330	300	77.9604	60.3984	-0.368232	0.00135997	0.00243753	-	627	c587762	587136
XC0498	C18.01	conserved hypothetical protein		305	251	61.2169	42.9328	-0.51185	2.96268e-05	6.27076e-05	+	738	587889	588626
XC0499	C18.01	conserved hypothetical protein		910	1226	297.557	341.636	0.199292	0.00155935	0.00278069	+	453	588630	589082
XC0500	C18.01	conserved hypothetical protein		1443	1670	552.31	544.725	-0.0199517	0.69909	0.750782	+	387	589162	589548
XC0501	C05.02	NADH pyrophosphatase	nudC	565	668	92.9894	93.6926	0.0108688	0.89758	0.919408	+	900	589625	590524
XC0502	C03.01	transmembrane protein		366	435	60.6417	61.4219	0.0184433	0.860008	0.887614	+	894	590661	591554
XC0503	C18.01	conserved hypothetical protein		355	848	127.942	260.451	1.02552	5.0382e-13	2.18772e-12	-	411	c592388	591978
XC0504	C03.01	transmembrane protein		2159	5231	926.961	1913.98	1.046	0	0	-	345	c592732	592388
XC0505	C07.02	2-acylglycerophosphoethanolamine acyltransferase	aas	740	964	57.0007	63.2804	0.150779	0.0323962	0.0485943	-	1923	c594989	593067
XC0506	C09.01	transcriptional regulator lysR family		46	98	7.54567	13.6997	0.860419	0.000641778	0.00119398	-	903	c595959	595057
XC0507	C11.03	MFS transporter		54	71	6.71598	7.5252	0.164131	0.535888	0.601749	+	1191	596060	597250
XC0508	C18.01	conserved hypothetical protein		735	861	48.5168	48.4342	-0.00245948	0.9708	0.97753	-	2244	c599805	597562
XC0509	C08.01	phosphoribosylamine-glycine ligase	purD	549	1166	62.7473	113.57	0.855961	5.87752e-13	2.50062e-12	-	1296	c601188	599893
XC0510	C08.01	bifunctional purine biosynthesis protein	purH	1382	2288	129.235	182.336	0.496601	6.20858e-12	2.08039e-11	-	1584	c603483	601900
XC0511	C07.01	CDP-alcohol phosphatidyltransferase	pgsA	98	117	23.6036	24.015	0.0249264	0.905594	0.926491	+	615	603559	604173
XC0512	C18.01	conserved hypothetical protein		166	189	13.9392	13.5249	-0.0435255	0.7728	0.816617	+	1764	604228	605991
XC0513	C18.01	conserved hypothetical protein		50	59	5.54774	5.57882	0.00805839	0.985062	0.988347	+	1335	605988	607322
XC0514	C18.01	conserved hypothetical protein		28	19	9.3412	5.40185	-0.790156	0.063422	0.0900652	+	444	607319	607762
XC0515	C18.01	conserved hypothetical protein		48	59	4.4299	4.64033	0.0669521	0.820154	0.855495	+	1605	607663	609267
XC0516	C07.01	CDP-diacylglycerol-glycerol-3-phosphate 3-phosphatidyltransferase-related protein	pgsA	30	31	6.64237	5.84934	-0.183423	0.6136	0.672692	+	669	609246	609914
XC0517	C03.04	acyltransferase		27	47	6.31812	9.37272	0.568973	0.102736	0.139498	+	633	609911	610543
XC0518	C05.03	phosphatidate cytidiltransferase	cdsA	208	245	33.0225	33.1479	0.00546975	0.971958	0.978462	+	933	610582	611514
XC0519	C17	ice nucleation protein		804	494	29.7582	15.5819	-0.933413	1.12055e-30	7.06553e-30	+	4002	612536	616537
XC0520	C10.02	DNA-binding protein	fis	300	383	162.774	177.096	0.121653	0.275544	0.335334	-	273	c617224	616952
XC0521	C18.01	conserved hypothetical protein		960	992	110.232	97.0719	-0.183423	0.00498706	0.00843594	-	1290	c618629	617340
XC0522	C09.01	transcriptional regulator pbsX family		582	598	228.065	199.701	-0.191602	0.0225304	0.0345209	-	378	c619292	618915
XC0523	C18.01	conserved hypothetical protein		43	53	11.9277	12.5287	0.0709272	0.820092	0.855642	+	534	619402	619935
XC0524	C12.02	ribosomal protein L11 methyltransferase	prmA	542	1115	87.1701	152.822	0.80995	2.911e-13	1.34001e-12	-	921	c620857	619937
XC0525	C18.01	conserved hypothetical protein		153	153	24.607	20.9702	-0.230728	0.161069	0.209454	+	921	621323	622243
XC0526	C18.01	conserved hypothetical protein		663	735	268.324	253.5	-0.0819931	0.287826	0.34877	+	366	622240	622605
XC0527	C07.01	biotin carboxylase subunit of acetyl CoA carboxylase	accC	2070	2687	224.136	247.944	0.145637	0.000546874	0.00102466	-	1368	c624606	623239
XC0528	C18.01	conserved hypothetical protein		709	583	271.371	190.164	-0.513018	1.76383e-10	5.0539e-10	-	387	c625035	624649
XC0529	C07.01	biotin carboxyl carrier protein of acetyl-CoA	bccP	803	626	246.261	163.606	-0.589966	1.28008e-14	6.59134e-14	-	483	c625535	625053
XC0530	C01.04	catabolic dehydroquinase	aroQ	745	527	246.875	148.825	-0.730166	2.88428e-19	1.59221e-18	-	447	c626061	625615
XC0531	C06.07	c-type cytochrome biogenesis protein		1593	2157	102.281	118.025	0.206551	1.39168e-05	3.0045e-05	-	2307	c629197	626891
XC0532	C16.14	periplasmic divalent cation tolerance protein	cutA OR CycY OR CutA1	453	525	201.503	199.015	-0.0179221	0.84384	0.87414	-	333	c629535	629203
XC0533	C13.02	ribonuclease		961	888	79.4796	62.5877	-0.344705	2.80872e-07	6.78345e-07	-	1791	c631926	630136
XC0534	C12.05	10kDa chaperonin	groES	7352	8133	3781.3	3564.76	-0.0850776	0.000249154	0.000484728	+	288	632199	632486
XC0535	C12.05	60kDa chaperonin	groEL	64825	82516	5851.43	6347.48	0.117395	0	0	+	1641	632632	634272
XC0536	C10.04	helicase		1987	2160	101.351	93.892	-0.110289	0.0139312	0.0220926	+	2904	634435	637338
XC0537	C10.04	ATP-dependent DNA helicase		908	951	102.124	91.152	-0.163975	0.014302	0.0226296	+	1317	637335	638651
XC0538	C18.01	conserved hypothetical protein		3338	4412	182.316	205.361	0.17172	1.99427e-07	4.86102e-07	+	2712	638897	641608
XC0539	C18.01	conserved hypothetical protein		755	693	234.453	183.395	-0.35435	2.98096e-06	6.73956e-06	+	477	641646	642122
XC0540	C18.01	conserved hypothetical protein		283	373	101.993	114.561	0.167645	0.141002	0.185594	+	411	642122	642532
XC0541	C18.01	conserved hypothetical protein		2003	1553	140.281	92.6899	-0.597833	7.09572e-35	4.59803e-34	-	2115	c644886	642772
XC0542	C16.07	conserved hypothetical protein		2989	1566	224.288	100.142	-1.16331	3.92856e-156	3.74369e-155	-	1974	c647233	645260
XC0543	C18.01	conserved hypothetical protein		1592	3675	81.7099	160.743	0.976175	3.27694e-12	1.21181e-11	+	2886	647667	650552
XC0544	C18.01	conserved hypothetical protein		113	138	12.3165	12.8183	0.057617	0.758444	0.804677	-	1359	c651982	650624
XC0545	C15.03	ISxcd1 transposase	ISxcd1								+
XC0546	C15.03	IS1477 transposase	IS1477	26	24	3.6574	2.8771	-0.346206	0.393516	0.459266	+	1053
XC0547	C18.01	conserved hypothetical protein		23	32	10.9195	12.9469	0.24571	0.545438	0.610195	+	312	653581	653892
XC0548	C01.04	phospho-2-dehydro-3-deoxyheptonate aldolase, phe-sensitive	aroG	318	1003	43.8582	117.888	1.42649	2.46248e-13	1.15244e-12	+	1074	654079	655152
XC0549	C18.01	conserved hypothetical protein		35	36	16.6166	14.5653	-0.190086	0.573618	0.636816	-	312	c656269	655958
XC0550	C17	CoA tranferase		693	983	67.7561	81.9054	0.273608	0.000124184	0.000248841	-	1515	c657960	656446
XC0551	C18.01	conserved hypothetical protein		425	489	28.5501	27.9944	-0.0283568	0.76444	0.809814	+	2205	658098	660302
XC0552	C18.01	conserved hypothetical protein		398	408	24.0824	21.0388	-0.194928	0.0549968	0.0788718	+	2448	660676	663123
XC0553	C08.05	gluconolactonase precursor	GNL	388	240	62.6061	33.002	-0.923751	2.24256e-15	1.1763e-14	-	918	c664251	663334
XC0554	C18.02	hypothetical protein		18	29	5.69711	7.82211	0.457328	0.298992	0.36064	+	468	664716	665183
XC0555	C18.01	conserved hypothetical protein		437	277	124.722	67.3727	-0.888476	3.94088e-16	2.08268e-15	-	519	c664769	664251
XC0556	C13.03	RNA polymerase sigma factor	fecI	28	55	8.13234	13.6133	0.743276	0.0249214	0.0379772	+	510	665245	665754
XC0557	C14.01	transmembrane sensor	fecR	33	57	5.09179	7.49506	0.557767	0.0767612	0.106776	+	960	665833	666792
XC0558	C11.07	ferric pseudobactin M114 receptor protein	pbuA	189	209	11.3113	10.6596	-0.0856118	0.55163	0.616304	+	2475	667380	669854
XC0559	C18.01	conserved hypothetical protein		53	80	4.8371	6.22219	0.363279	0.156633	0.204127	+	1623	669886	671508
XC0560	C18.01	conserved hypothetical protein		4	8	1.84579	3.14598	0.769272	0.41257	0.478454	+
XC0561	C18.01	conserved hypothetical protein		13	10	4.19526	2.75017	-0.60924	0.314238	0.377086	+	459	671714	672172
XC0562	C09.03	glutamine synthetase adenylyltransferase	glnE	704	666	37.0575	29.8759	-0.310782	6.70706e-05	0.000138075	+	2814	672362	675175
XC0563	C18.01	conserved hypothetical protein		4847	1535	569.81	153.783	-1.88958	0	0	-	1260	c676517	675258
XC0564	C18.01	conserved hypothetical protein		98	125	26.0147	28.2779	0.120346	0.541566	0.607154	-	558	c677920	677363
XC0565	C18.01	conserved hypothetical protein		98	166	28.802	41.5766	0.529601	0.0036539	0.00626128	-	504	c678652	678149
XC0566	C18.01	conserved hypothetical protein		577	581	99.266	85.1813	-0.220762	0.0092169	0.0150413	-	861	c679509	678649
XC0567	C18.01	conserved hypothetical protein		69	99	10.7812	13.1825	0.290104	0.201912	0.255929	-	948	c680503	679556
XC0568	C17	nitroreductase		791	1529	198.252	326.581	0.72011	2.12718e-13	1.00671e-12	+	591	680639	681229
XC0569	C18.01	conserved hypothetical protein		2946	5569	603.562	972.323	0.687932	0	0	+	723	681320	682042
XC0570	C11.07	iron utilization protein	mxcB	388	593	72.8421	94.8744	0.381247	4.64192e-05	9.65996e-05	-	789	c683259	682471
XC0571	C18.01	conserved hypothetical protein		214	217	59.3609	51.2968	-0.210644	0.129087	0.171844	-	534	c683906	683373
XC0572	C07.01	alpha subunit of malonate decarboxylase	mdcA	249	288	22.3941	22.0735	-0.0208054	0.86419	0.891275	+	1647	684104	685750
XC0573	C07.01	delta subunit of malonate decarboxylase	mdcD	32	32	14.9056	12.7027	-0.230728	0.517738	0.584955	+	318	685760	686077
XC0574	C02.01	beta subunit of malonate decarboxylase	mdcB	183	151	29.625	20.8318	-0.508024	0.00131374	0.00235868	+	915	686499	687413
XC0575	C02.01	malonate decarboxylase gamma subunit	mdcC	69	104	14.4973	18.6215	0.361187	0.107316	0.145295	+	705	687410	688114
XC0576	C02.01	malonate decarboxylase	mdcE	51	36	11.7669	7.07846	-0.733229	0.0186595	0.0289908	+	642	688117	688758
XC0577	C02.16	CitG protein	citG	23	36	4.0558	5.40997	0.415635	0.287224	0.34814	+	840	689082	689921
XC0578	C07.01	malonyl CoA-ACP transacylase	mdcH	84	133	13.5098	18.229	0.432237	0.031001	0.0466177	+	921	690085	691005
XC0579	C11.03	dicarboxylate carrier protein	matC	152	148	16.604	13.7776	-0.269203	0.105589	0.143141	+	1356	691095	692450
XC0580	C09.01	transcriptional regulator mdcY family	mdcY	205	277	42.1744	48.5645	0.203534	0.126189	0.168145	+	720	692530	693249
XC0581	C16.04	VirP protein	virP	104	106	24.6875	21.4434	-0.203248	0.305554	0.367818	-	624	c695059	694436
XC0582	C13.03	anti-sigma F factor antagonist	spoIIAA	613	658	216.192	197.764	-0.128528	0.112235	0.151275	-	420	c695571	695152
XC0583	C18.01	conserved hypothetical protein		271	335	92.9209	97.8887	0.0751398	0.526684	0.593312	-	432	c695999	695568
XC0584	C17	IcfG protein	icfG	457	424	32.5135	25.7073	-0.338858	0.000490782	0.000924083	-	2082	c698081	696000
XC0585	C18.01	conserved hypothetical protein		1479	2467	313.414	445.516	0.507407	2.08078e-12	7.94583e-12	+	699	698291	698989
XC0586	C18.01	conserved hypothetical protein		3326	4858	374.934	466.696	0.315846	0	0	+	1314	698986	700299
XC0587	C05.09	arabinogalactan endo-1,4-beta-galactosidase	galA	347	229	51.2967	28.8496	-0.830317	7.61814e-12	2.49709e-11	+	1002	700687	701688
XC0588	C06.10	pyruvate dehydrogenase	aceE	14099	20860	776.939	979.618	0.334418	0	0	+	2688	702150	704837
XC0589	C10.01	RNA-directed DNA polymerase		1308	2221	114.305	165.406	0.533118	4.88254e-12	1.69401e-11	+	1695	705062	706756
XC0590	C15.03	IS1478 transposase	IS1478								+
XC0591	C18.01	conserved hypothetical protein		264	292	94.4564	89.0336	-0.085298	0.484194	0.551047	-	414	c708935	708522
XC0592	C17	ThiJ/PfpI family protein		372	294	92.765	62.4788	-0.570215	3.63074e-07	8.73368e-07	+	594	709309	709902
XC0593	C18.01	conserved hypothetical protein		254	304	67.7904	69.1436	0.0285144	0.819796	0.855545	+	555	710165	710719
XC0594	C18.02	hypothetical protein		61	111	21.8251	33.845	0.63295	0.00537544	0.00905654	+	414	710883	711296
XC0595	C06.07	oxidoreductase		1890	3356	176.406	266.942	0.597628	0	0	-	1587	c713024	711438
XC0596	C18.01	conserved hypothetical protein		118	130	13.7411	12.9011	-0.0910037	0.616086	0.674891	+	1272	713308	714579
XC0597	C18.01	conserved hypothetical protein		1010	1014	153.916	131.687	-0.225026	0.0004515	0.000852788	+	972	714733	715704
XC0598	C18.01	conserved hypothetical protein		2786	4265	887.474	1157.81	0.383622	0	0	+	465	715726	716190
XC0599	C18.01	conserved hypothetical protein		415	298	131.35	80.3789	-0.708527	6.94498e-11	2.03282e-10	-	468	c716823	716356
XC0600	C17	putative transmembrane protein		90	220	14.152	29.4811	1.05878	1.06506e-09	2.94745e-09	-	942	c718039	717098
XC0601	C09.01	transcriptional regulator marR family		110	145	30.1736	33.8958	0.167821	0.361044	0.426449	-	540	c718591	718052
XC0602	C12.06	aminopeptidase N		57	80	6.22648	7.44735	0.25831	0.305872	0.36799	-	1356	c720230	718875
XC0603	C18.01	conserved hypothetical protein		34	55	5.32936	7.34687	0.463168	0.142628	0.187499	-	945	c721171	720227
XC0604	C18.01	conserved hypothetical protein		56	129	8.22915	16.1548	0.973144	1.36756e-05	2.95393e-05	-	1008	c722323	721316
XC0605	C18.01	conserved hypothetical protein		60	119	7.69479	13.0058	0.757199	0.000738228	0.00136618	-	1155	c723393	722239
XC0606	C18.01	conserved hypothetical protein		16	34	3.18548	5.76869	0.856734	0.047993	0.0695618	-	744
XC0607	C18.01	conserved hypothetical protein		166	230	22.7673	26.8829	0.239722	0.103067	0.139903	-	1080	c725209	724130
XC0608	C18.01	conserved hypothetical protein		110	120	26.7549	24.8734	-0.105198	0.577072	0.640313	-	609	c725984	725376
XC0609	C03.01	inner membrane protein		36	59	17.2573	24.1027	0.48199	0.114857	0.154365	+	309	726328	726636
XC0610	C18.01	prolyl oligopeptidase family protein remnant		4	6	4.20212	5.3716	0.354234	0.741904	0.790314	+	141	726633	726773
XC0611	C12.06	dipeptidyl peptidase IV		1105	1607	70.7643	87.7025	0.309595	3.40428e-08	8.69547e-08	-	2313	c729205	726893
XC0612	C18.01	conserved hypothetical protein		209	259	28.3499	29.9398	0.0787207	0.56077	0.624858	-	1092	c730469	729378
XC0613	C18.01	conserved hypothetical protein		79	75	6.60003	5.33979	-0.305691	0.187546	0.240178	+	1773	731100	732872
XC0614	C18.01	conserved hypothetical protein		150	309	46.8749	82.2909	0.811916	6.79914e-09	1.80795e-08	+	474	732975	733448
XC0616	C16.11	conserved hypothetical protein		45	70	7.40624	9.81809	0.406701	0.141403	0.186006	+	900	734140	735039
XC0617	C18.01	conserved hypothetical protein		120	230	20.8626	34.0769	0.707871	9.11664e-06	1.99684e-05	-	852	c736244	735393
XC0618	C18.01	conserved hypothetical protein		61	80	28.9603	32.3673	0.160462	0.519508	0.586797	+	312	736283	736594
XC0619	C18.01	conserved hypothetical protein		73	111	16.9219	21.9277	0.373863	0.0855528	0.118302	-	639	c737423	736785
XC0620	C18.01	conserved hypothetical protein		42	101	21.3788	43.8127	1.03517	5.27728e-05	0.000109335	+	291	737476	737766
XC0621	C18.01	conserved hypothetical protein		172	346	28.886	49.5198	0.777635	3.39626e-09	9.21123e-09	-	882	c738670	737789
XC0622	C18.01	conserved hypothetical protein		294	467	49.2076	66.6109	0.436878	4.13286e-05	8.65189e-05	+	885	739032	739916
XC0623	C01.01	cyclohexadienyl dehydratase	pheC	114	148	21.9017	24.2314	0.145835	0.421178	0.487497	-	771	c740827	740057
XC0624	C18.01	conserved hypothetical protein		150	61	98.7499	34.2231	-1.52881	1.88856e-13	9.00861e-13	+	225	741000	741224
XC0625	C16.08	cellulase		149	187	12.4482	13.3139	0.0969975	0.54446	0.609749	-	1773	c743473	741701
XC0626	C16.08	1,4-beta-cellobiosidase		321	378	27.953	28.0517	0.00508447	0.96621	0.974539	-	1701	c745567	743867
XC0627	C11.01	D-serine/D-alanine/glycine transporter	cycA	350	540	37.5679	49.3954	0.394876	5.93402e-05	0.000122701	+	1380	746729	748108
XC0628	C11.04	magnesium and cobalt transport protein	corA	1709	1605	272.199	217.853	-0.321308	1.4655e-10	4.22787e-10	+	930	748256	749185
XC0629	C18.01	conserved hypothetical protein		116	132	71.5936	69.4279	-0.0443153	0.804542	0.843597	-	240	c749470	749231
XC0630	C18.01	conserved hypothetical protein		972	1425	186.741	233.309	0.321205	7.4159e-08	1.86149e-07	-	771	c750486	749716
XC0631	C04.03	periplasmic trehalase	treA	4020	2899	355.712	218.607	-0.702369	2.88602e-90	2.47575e-89	-	1674	c752419	750746
XC0632	C18.01	conserved hypothetical protein		241	78	45.0733	12.432	-1.85822	7.3498e-27	4.42248e-26	-	792	c753463	752672
XC0633	C10.04	endonuclease		1034	538	203.401	90.1901	-1.17329	5.60672e-56	4.19458e-55	+	753	753549	754301
XC0634	C18.01	conserved hypothetical protein		188	108	27.5445	13.4848	-1.03043	1.52144e-09	4.18297e-09	+	1011	754456	755466
XC0635	C14.01	histidine kinase/response regulator hybrid protein	phS	1791	1661	276.345	218.409	-0.339442	4.85124e-12	1.68871e-11	-	960	c757058	756099
XC0636	C12.06	zinc protease		2116	3714	108.831	162.787	0.580906	0	0	-	2880	c760225	757346
XC0637	C14.02	histidine kinase/response regulator hybrid protein		112	140	6.38567	6.80237	0.0911996	0.623206	0.681627	+	2598	760647	763244
XC0638	C04.02	chemotaxis protein	tsr	91	69	6.90187	4.45983	-0.629999	0.00594752	0.00995666	-	1953	c765906	763954
XC0639	C16.08	cellulase	engXCA	108351	6320	11030.6	548.309	-4.33037	0	0	-	1455	c768191	766737
XC0640	C11.07	sulfate permease	ybaR	339	293	33.5433	24.7068	-0.441113	0.000122746	0.000246194	+	1497	768395	769891
XC0641	C14.02	GGDEF family protein		59	78	9.16076	10.3209	0.172031	0.496034	0.562849	+	954	770157	771110
XC0642	C11.07	ferripyoverdine receptor	fpvA	486	599	31.7831	33.3834	0.0708712	0.422768	0.489203	-	2265	c773411	771147
XC0643	C12.06	aminopeptidase		1202	1591	107.907	121.719	0.173768	0.0015944	0.00284078	+	1650	773600	775249
XC0644	C16.14	sulfur deprivation response regulator	sac1	320	310	25.6493	21.1754	-0.276532	0.0161005	0.0252477	+	1848	775949	777796
XC0645	C16.14	periplasmic glucan biosynthesis protein	hrpM or mdoH	1239	2981	94.699	194.169	1.03589	1.40066e-12	5.54993e-12	+	1938	778114	780051
XC0646	C17	carboxylesterase		588	831	125.14	150.717	0.268304	0.000534754	0.00100329	+	696	780157	780852
XC0647	C14.01	two-component system sensor protein	algZ	325	407	45.5876	48.6521	0.0938606	0.383806	0.450053	+	1056	780856	781911
XC0648	C14.01	two-component system regulatory protein	algR	1307	2087	259.169	352.674	0.444443	4.0108e-12	1.4476e-11	+	747	781936	782682
XC0649	C02.12	porphobilinogen deaminase	hemC	916	1263	148.287	174.242	0.232707	0.000193493	0.000379772	+	915	782713	783627
XC0650	C18.01	conserved hypothetical protein		1020	2655	188.623	418.411	1.14941	1.50369e-12	5.91918e-12	-	801	c784763	783963
XC0651	C18.01	conserved hypothetical protein		1089	1404	166.985	183.468	0.135811	0.0196588	0.0303863	+	966	784979	785944
XC0652	C07.03	outer membrane lipoprotein		1562	1657	405.914	366.96	-0.145549	0.00423552	0.00721683	-	570	c786713	786144
XC0653	C18.01	conserved hypothetical protein		148	200	70.2643	80.9183	0.203674	0.194237	0.247542	+	312	787391	787702
XC0654	C12.06	prolyl oligopeptidase		3037	3283	214.83	197.909	-0.118361	0.00112415	0.00204091	+	2094	787771	789864
XC0656	C18.01	conserved hypothetical protein		1065	1669	293.767	392.332	0.417402	3.84426e-12	1.39586e-11	+	537	790093	790629
XC0657	C18.01	conserved hypothetical protein		1641	2353	230.183	281.274	0.289198	3.799e-10	1.06961e-09	+	1056	790616	791671
XC0658	C01.02	aminotransferase	aspC	5700	5942	712.499	632.974	-0.170742	1.77504e-10	5.08257e-10	-	1185	c792909	791725
XC0659	C12.06	protease II		9903	8701	705.57	528.307	-0.417413	1.51888e-86	1.27188e-85	+	2079	793055	795133
XC0660	C18.01	conserved hypothetical protein		127	155	46.449	48.3112	0.0567113	0.747756	0.795541	+	405	795901	796305
XC0661	C18.01	conserved hypothetical protein		5210	6743	2890.37	3187.96	0.141379	1.02911e-07	2.55578e-07	+	267	796345	796611
XC0662	C01.02	diaminopimelate epimerase	dapF	687	1349	119.02	199.167	0.74278	0	0	+	855	796601	797455
XC0663	C18.01	conserved hypothetical protein		505	774	110.329	144.106	0.385322	2.58688e-06	5.88651e-06	+	678	797443	798120
XC0664	C10.03	site-specific recombinase	xerC	248	373	37.9102	48.5911	0.358107	0.00233532	0.00407303	+	969	798113	799081
XC0665	C15.03	ISxac3 transposase	ISxac3	10	11	1.73245	1.62405	-0.0932249	0.867686	0.894443	-	855	c800334	799480
XC0666	C15.03	ISxac3 transposase	ISxac3
XC0667	C12.06	ATP-dependent HslUV protease peptidase subunit HslV	hslV	2480	3064	665.488	700.682	0.0743477	0.0564082	0.0807859	+	552	801120	801671
XC0668	C12.06	ATP-dependent HslUV protease ATP-binding subunit HslU	hslU or clpY	3978	4108	430.731	379.067	-0.184336	9.41924e-09	2.49051e-08	+	1368	801790	803157
XC0669	C18.01	conserved hypothetical protein		125	97	61.7187	40.8152	-0.5966	0.00213314	0.00373588	-	300	c803714	803415
XC0670	C08.02	cytosine deaminase	codA	213	312	69.1899	86.3697	0.319964	0.0123237	0.0197591	-	456	c804388	803933
XC0671	C17	ElaA protein		182	221	53.8098	55.6834	0.0493795	0.736636	0.785496	-	501	c804885	804385
XC0672	C16.14	multidrug resistance efflux pump		677	554	91.8319	64.0411	-0.519998	2.74888e-10	7.80734e-10	-	1092	c806002	804911
XC0673	C02.11	ubiquinone/menaquinone transferase	ubiE	2493	2898	455.895	451.632	-0.0135538	0.72987	0.779861	+	810	807688	808497
XC0674	C11.07	MFS transporter	rmrB	498	503	44.7068	38.4818	-0.216316	0.0176693	0.0275132	-	1650	c807648	805999
XC0675	C17	response regulator		501	321	81.9101	44.7248	-0.872966	8.94202e-18	4.87242e-17	+	906	808673	809578
XC0676	C12.06	aminopeptidase	pepN	3903	4806	285.074	299.149	0.0695247	0.025288	0.0384802	+	2028	809575	811602
XC0677	C18.01	conserved hypothetical protein		462	657	95.0467	115.187	0.277272	0.00149414	0.00266892	+	720	812228	812947
XC0678	C18.01	conserved hypothetical protein		48	55	12.0918	11.8075	-0.0343313	0.896384	0.918407	+	588	812987	813574
XC0679	C05.10	methanol dehydrogenase heavy chain	mxaF	131	130	11.1519	9.43117	-0.241784	0.174884	0.22554	+	1740	814413	816152
XC0680	C15.03	ISxac3 transposase	ISxac3								+
XC0681	C15.03	ISxac3 transposase	ISxac3								+
XC0682	C05.10	methanol dehydrogenase heavy chain	mxaF	74	125	33.2159	47.8154	0.525602	0.0123772	0.0198375	+	330	817339	817668
XC0683	C05.10	MoxJ protein	moxJ	111	122	9.36858	8.77514	-0.094407	0.61405	0.67301	+	1755	817665	819419
XC0684	C18.01	conserved hypothetical protein		49	145	10.0807	25.4218	1.33447	2.9428e-09	7.99167e-09	+	720	819367	820086
XC0685	C03.04	surface antigen gene		41	87	5.80049	10.4892	0.854663	0.00139832	0.00250414	+	1047	820083	821129
XC0686	C06.06	alcohol dehydrogenase class III	adhC	37	73	4.95087	8.32428	0.749643	0.0090293	0.014758	+	1107	821164	822270
XC0687	C11.07	TonB-dependent receptor	fepA	196	289	12.1729	15.2961	0.329487	0.0132957	0.0211886	+	2385	822281	824665
XC0688	C15.03	IS1480 transposase	IS1480	93	58	26.5426	14.1069	-0.911906	0.000126001	0.000251763	-	519	c825485	824967
XC0689	C09.01	transcriptional regulator	acoR	1024	505	74.2436	31.2029	-1.25059	3.46596e-61	2.67374e-60	-	2043	c828201	826159
XC0690	C04.04	sugar kinase		2880	3402	457.234	460.282	0.00958586	0.794048	0.835924	-	933	c829744	828812
XC0691	C03.03	rod shape-determining protein	mreB	3997	6592	565.477	794.771	0.49107	2.36564e-11	7.22558e-11	+	1047	830021	831067
XC0692	C03.03	rod shape-determining protein	mreC	295	460	32.368	43.0126	0.41019	0.000123838	0.000248265	+	1350	831400	832749
XC0693	C03.03	rod shape-determining protein	mreD	82	152	24.9922	39.4802	0.659647	0.000712364	0.00132063	+	486	832746	833231
XC0694	C03.03	penicillin-binding protein 2	mrdA	443	582	31.8386	35.6465	0.162984	0.0732174	0.102388	+	2061	833235	835295
XC0695	C03.01	rod shape-determining protein	mrdB	114	130	15.0905	14.6651	-0.0412507	0.818832	0.854963	+	1119	835292	836410
XC0696	C17	NTPase		103	93	21.3681	16.4421	-0.37807	0.066411	0.093741	+	714	836807	837520
XC0697	C15.03	IS1404 transposase	IS1404	26	14	14.588	6.69415	-1.12381	0.0165736	0.0259316	+	264	837569	837832
XC0698	C15.03	IS1404 transposase	IS1404	12	20	1.73245	2.46067	0.506237	0.349144	0.414019	+	1026	837646	838671
XC0700	C18.02	hypothetical protein		141	102	32.3808	19.9624	-0.697854	0.000177132	0.000348961	+	645	840347	840991
XC0701	C18.01	conserved hypothetical protein		1014	1103	51.5615	47.7977	-0.109353	0.0813462	0.112893	+	2913	840988	843900
XC0702	C15.03	IS1478 transposase	IS1478								+
XC0703	C18.02	hypothetical protein		10	9	5.54774	4.25503	-0.382732	0.558804	0.623162	-	267	c844616	844350
XC0704	C18.01	conserved hypothetical protein		17	23	13.9896	16.1297	0.205371	0.672098	0.726052	+	180	846162	846341
XC0705	C16.08	endopolygalacturonase	peh-1	831	216	87.8599	19.462	-2.17455	1.3224e-108	1.1751e-107	+	1401	846698	848098
XC0706	C03.02	membrane-bound lytic transglycosylase	mltB	2681	3068	348.353	339.721	-0.0362012	0.342028	0.406038	+	1140	848453	849592
XC0707	C07.03	rare lipoprotein A	rlpA	3959	4662	432.468	433.994	0.00508447	0.871372	0.897803	+	1356	849589	850944
XC0708	C03.01	penicillin-binding protein 6	dacC	1762	2559	215.343	266.526	0.307638	3.751e-12	1.3679e-11	+	1212	851073	852284
XC0709	C18.01	conserved hypothetical protein		4486	3297	625.695	391.892	-0.675004	8.0584e-94	7.01281e-93	-	1062	c853468	852407
XC0710	C18.01	conserved hypothetical protein		1027	3177	154.598	407.562	1.3985	2.14784e-12	8.18706e-12	+	984	853790	854773
XC0711	C18.01	conserved hypothetical protein		3442	5223	1827.4	2363.13	0.370903	6.79456e-12	2.25344e-11	+	279	854899	855177
XC0712	C02.03	lipoate biosynthesis protein B	lipB	1834	1916	388.642	346.011	-0.167625	0.000377454	0.000717435	+	699	855165	855863
XC0713	C02.03	lipoic acid synthetase	lipA	4582	5750	669.337	715.816	0.096856	0.00069156	0.00128263	+	1014	855878	856891
XC0714	C16.15	tail-specific protease	prc	8178	8717	554.654	503.832	-0.138645	4.41226e-10	1.24062e-09	+	2184	857115	859298
XC0715	C18.01	conserved hypothetical protein		123	191	24.4884	32.4065	0.404186	0.0149537	0.023581	-	744	c860152	859409
XC0716	C09.01	transcriptional regulator		120	170	19.6192	23.686	0.271772	0.114589	0.154152	+	906	860241	861146
XC0717	C18.01	conserved hypothetical protein		885	1313	151.2	191.169	0.338389	5.81056e-08	1.46991e-07	-	867	c862093	861227
XC0718	C08.01	bifunctional NMN adenylyltransferase/nudix hydrolase		2640	2533	370.312	302.791	-0.290419	4.57838e-13	2.01717e-12	+	1056	862275	863330
XC0719	C17	pre-B cell enhancing factor related protein	pbeF	1369	2161	144.124	193.88	0.427848	4.11382e-12	1.47593e-11	+	1407	863390	864796
XC0720	C18.01	conserved hypothetical protein		222	433	27.0648	44.9866	0.733079	3.26216e-10	9.24023e-10	+	1215	864705	865919
XC0721	C18.01	conserved hypothetical protein		263	324	36.5792	38.4032	0.0702025	0.560728	0.624977	+	1065	865912	866976
XC0722	C18.01	conserved hypothetical protein		1211	1313	218.223	201.634	-0.11406	0.047177	0.0684733	+	822	867015	867836
XC0723	C18.01	conserved hypothetical protein		20083	14017	7869.81	4680.96	-0.749526	0	0	+	378	867962	868339
XC0724	C18.01	conserved hypothetical protein		994	1024	105.546	92.6611	-0.187831	0.00346084	0.00594497	+	1395	868423	869817
XC0725	C06.09	6-phosphogluconate dehydrogenase	gndA	1349	2280	212.123	305.531	0.526415	8.91976e-12	2.89669e-11	+	942	869840	870781
XC0726	C06.07	oxidoreductase	ydgJ	1882	2154	263.24	256.756	-0.0359768	0.42856	0.495225	-	1059	c871962	870904
XC0727	C18.01	conserved hypothetical protein		24846	9986	10138.6	3472.61	-1.54576	0	0	+	363	872121	872483
XC0728	C14.01	two-component system sensor protein		2436	2788	199.135	194.225	-0.036012	0.367514	0.432998	+	1812	873023	874834
XC0729	C14.01	two-component system regulatory protein		1034	1162	347.304	332.613	-0.0623546	0.31129	0.373868	+	441	874831	875271
XC0730	C14.01	histidine kinase/response regulator hybrid protein		3446	4137	339.613	347.455	0.0329338	0.322746	0.385538	+	1503	875275	876777
XC0731	C02.02	2-amino-4-hydroxy-6- hydroxymethyldihydropteridine	folK	192	233	56.0946	58.0122	0.0484952	0.734308	0.783808	+	507	876870	877376
XC0732	C18.01	conserved hypothetical protein		1010	1762	126.25	187.698	0.57213	2.82196e-12	1.05654e-11	+	1185	878188	879372
XC0733	C02.15	pteridine reductase 1	ptr1	311	332	62.4211	56.7876	-0.13646	0.2298	0.287386	-	738	c878120	877383
XC0734	C18.01	conserved hypothetical protein		335	456	119.859	139.039	0.214144	0.038988	0.0575394	+	414	879360	879773
XC0735	C18.01	conserved hypothetical protein		226	145	38.6115	21.1116	-0.870998	8.70654e-09	2.30496e-08	-	867	c880684	879818
XC0736	C18.01	conserved hypothetical protein		152	177	14.0807	13.9732	-0.0110504	0.940206	0.954943	+	1599	880745	882343
XC0737	C11.07	TonB-dependent receptor	fecA	243	253	13.5572	12.0289	-0.172547	0.182258	0.234189	+	2655	882423	885077
XC0738	C16.02	type II secretion system protein C	xcsC	25	28	4.60587	4.39616	-0.0672297	0.855616	0.884165	+	804	885245	886048
XC0739	C16.02	type II secretion system protein D	xcsD	87	107	6.21652	6.51562	0.067795	0.751142	0.798539	+	2073	886045	888117
XC0740	C16.02	type II secretion system protein E	xcsE	57	72	5.62874	6.05916	0.106307	0.685546	0.738685	+	1500	888122	889621
XC0741	C16.02	type II secretion system protein F	xcsF	47	54	5.81609	5.6947	-0.0304298	0.907916	0.928415	+	1197	889608	890804
XC0742	C16.02	type II secretion system protein G	xcsG	13	44	4.14112	11.9446	1.52826	0.000344658	0.000657473	+	465	890831	891295
XC0743	C16.02	type II secretion system protein H	xcsH	15	17	4.68749	4.52733	-0.0501562	0.908492	0.928779	+	474	891356	891829
XC0744	C16.02	type II secretion system protein I	xcsI	10	6	3.98185	2.03601	-0.967694	0.192612	0.245545	+	372	891813	892184
XC0745	C16.02	type II secretion system protein J	xcsJ	12	23	2.94776	4.81484	0.707871	0.172106	0.222161	+
XC0746	C16.02	type II secretion system protein K	xcsK	19	33	2.83421	4.19504	0.565738	0.176625	0.227645	+	993	892780	893772
XC0747	C16.02	type II secretion system protein L	xcsL	45	64	6.25879	7.58581	0.277418	0.328244	0.39155	+	1065	893769	894833
XC0748	C16.02	type II secretion system protein M	xcsM	32	38	10.4636	10.589	0.017199	0.970798	0.977762	+	453	894830	895282
XC0749	C16.02	type II secretion system protein N	xcsN	39	71	8.057	12.5	0.633616	0.0263988	0.0400258	+	717	895279	895995
XC0750	C09.01	transcriptional regulator gntR family		416	604	80.2343	99.2767	0.307237	0.000790714	0.00145818	+	768	896316	897083
XC0751	C11.03	glucose/galactose transporter	gluP	630	1161	73.0193	114.676	0.651216	7.0055e-13	2.93604e-12	+	1278	897129	898406
XC0752	C09.01	transcriptional regulator lacI family		1089	1428	151.037	168.783	0.160264	0.00569902	0.00956727	+	1068	898447	899514
XC0753	C05.01	glucosamine-fructose-6-phosphate aminotransferase	glmS	398	705	57.2922	86.4859	0.594126	2.7073e-11	8.19781e-11	+	1029	899521	900549
XC0754	C05.01	N-acetylglucosamine-6-phosphate deacetylase	nagA	284	571	36.422	62.4059	0.776871	1.38778e-13	6.74201e-13	+	1155	900552	901706
XC0755	C16.14	nisin-resistance protein		101	138	15.3442	17.8668	0.219585	0.247446	0.306813	+	975	902417	903391
XC0756	C11.07	TonB-dependent receptor	fyuA	1098	1848	63.1861	90.6285	0.520358	3.6826e-12	1.34645e-11	+	2574	904162	906735
XC0757	C12.03	tRNA nucleotidyltransferase	cca	327	411	39.2837	42.0775	0.0991193	0.355694	0.420838	-	1233	c908097	906865
XC0758	C03.03	soluble lytic murein transglycosylase	slt	2221	2651	161.743	164.524	0.0245988	0.55433	0.618992	-	2034	c910201	908168
XC0759	C11.07	TonB-dependent receptor	btuB	5309	9125	273.054	399.956	0.550656	0	0	+	2880	910402	913281
XC0760	C04.03	choline dehydrogenase	betA	857	1268	75.9682	95.7887	0.334459	1.34661e-07	3.31111e-07	-	1671	c915694	914024
XC0761	C04.03	betaine aldehyde dehydrogenase	betB	305	654	30.6708	56.0462	0.869753	6.42152e-13	2.71016e-12	-	1473	c917257	915785
XC0762	C11.07	high-affinity choline transport	betT	270	419	20.1988	26.7129	0.403262	0.000311882	0.000598472	-	1980	c919277	917298
XC0763	C18.01	conserved hypothetical protein		1027	1521	206.13	260.162	0.335856	6.71948e-09	1.78903e-08	-	738	c920139	919402
XC0764	C12.04	thiol:disulfide interchange protein	dsbA	2661	3317	479.513	509.384	0.087182	0.0201886	0.0311481	-	822	c921010	920189
XC0765	C12.04	disulfide oxidoreductase	dsbA	304	322	69.1704	62.4376	-0.147739	0.199592	0.253523	-	651	c921754	921104
XC0766	C06.07	cytochrome C4	cycA	1351	1260	270.063	214.647	-0.331332	4.45828e-09	1.19759e-08	-	741	c922599	921859
XC0767	C17	GTP-binding protein	YIHA	667	764	158.332	154.554	-0.0348426	0.64677	0.703926	+	624	922803	923426
XC0768	C02.10	glutamate-cysteine ligase precursor	gsh1	3322	4851	360.491	448.611	0.315502	0	0	+	1365	923922	925286
XC0769	C14.01	two-component system sensor protein		430	539	42.5475	45.4505	0.0952201	0.308736	0.371118	-	1497	c926822	925326
XC0770	C14.01	two-component system regulatory protein		481	650	98.9556	113.96	0.203674	0.0187652	0.0291227	-	720	c927538	926819
XC0771	C18.01	conserved hypothetical protein		522	886	70.42	101.86	0.532528	1.22482e-11	3.91125e-11	+	1098	927674	928771
XC0772	C11.01	putative malic acid transport protein		616	624	77.1953	66.6406	-0.212113	0.00963022	0.0156854	-	1182	c930697	929516
XC0773	C09.01	transcriptional regulator	ybhD	55	119	8.90368	16.4171	0.88273	0.000118934	0.000238888	+	915	930793	931707
XC0774	C18.01	conserved hypothetical protein		68	59	36.4945	26.9845	-0.435548	0.088881	0.122382	+	276	931915	932190
XC0775	C06.06	alcohol dehydrogenase C		943	953	125.839	108.378	-0.21551	0.00114716	0.0020818	+	1110	932254	933363
XC0776	C18.01	conserved hypothetical protein		1251	681	321.709	149.244	-1.10808	1.44403e-61	1.11806e-60	+	576	933430	934005
XC0777	C17	esterase		924	749	164.702	113.776	-0.533656	4.33086e-14	2.18201e-13	+	831	934065	934895
XC0778	C09.01	transcriptional regulator		65	88	8.4904	9.79583	0.206335	0.38689	0.452913	-	1134	c936424	935291
XC0779	C06.07	oxidoreductase		20	33	3.74052	5.25969	0.491738	0.234544	0.292278	+	792	936834	937625
XC0780	C18.01	conserved hypothetical protein		94	155	15.069	21.1754	0.490807	0.00880004	0.0144057	+	924	937622	938545
XC0781	C18.01	conserved hypothetical protein		698	711	299.684	260.149	-0.204106	0.00792608	0.0130766	-	345	c939020	938676
XC0782	C18.01	conserved hypothetical protein		864	1167	135.428	155.887	0.202973	0.00168272	0.00298426	-	945	c940057	939113
XC0783	C16.08	cellulase S	celS	2395	397	434.753	61.4146	-2.82354	0	0	+	816	940527	941342
XC0784	C16.08	cellulase S		3405	438	639.246	70.0759	-3.18938	0	0	+	789	941628	942416
XC0788	C18.01	conserved hypothetical protein		24	22	7.54776	5.89621	-0.356259	0.399702	0.465325	-	471	c944757	944287
XC0789	C18.01	conserved hypothetical protein		16	21	4.36463	4.88192	0.161589	0.752274	0.799137	-	543	c945202	944660
XC0790	C18.01	conserved hypothetical protein		4	11	1.41071	3.30609	1.2287	0.146827	0.192539
XC0791	C18.01	conserved hypothetical protein		61	100	15.9358	22.2632	0.48239	0.0388808	0.0574013	-	567	c946452	945886
XC0792	C18.01	conserved hypothetical protein		130	346	15.1743	34.418	1.18153	0	0	-	1269	c947885	946617
XC0793	C18.01	conserved hypothetical protein		197	440	19.1474	36.4451	0.928579	0	0	-	1524	c949417	947894
XC0794	C18.01	conserved hypothetical protein		267	365	70.4979	82.1299	0.220328	0.0578258	0.0827599	+	561	949432	949992
XC0795	C18.01	conserved hypothetical protein		393	600	66.9115	87.057	0.379705	4.47396e-05	9.32426e-05	-	870	c951194	950325
XC0796	C17	glutaredoxin-like protein		5035	9445	804.54	1286.16	0.676831	1.98506e-11	6.13881e-11	-	927	c952221	951295
XC0797	C16.15	acetylxylan esterase	nodB	210	315	40.0337	51.1754	0.354234	0.0056461	0.00948599	+	777	952282	953058
XC0798	C18.01	conserved hypothetical protein		166	311	36.5903	58.4201	0.675003	7.32122e-07	1.73436e-06	-	672	c954098	953427
XC0799	C18.01	conserved hypothetical protein		340	592	80.709	119.759	0.569334	4.13788e-09	1.11508e-08	-	624	c954779	954156
XC0800	C01.02	aminotransferase	aspC	2020	3117	235.23	309.329	0.395074	0	0	-	1272	c956050	954779
XC0801	C18.01	conserved hypothetical protein		234	283	44.2672	45.6243	0.0435651	0.73624	0.785273	+	783	956097	956879
XC0802	C03.01	integral membrane nucleotide protein		977	1357	132.526	156.866	0.243262	5.54014e-05	0.000114725	+	1092	957091	958182
XC0803	C18.01	conserved hypothetical protein		453	566	53.1279	56.5698	0.0905625	0.320762	0.383712	+	1263	958182	959444
XC0804	C12.06	NonF-related protein	nonF	870	881	189.234	163.305	-0.212602	0.0020505	0.00360163	+	681	959547	960227
XC0805	C04.04	amylosucrase or alpha amylase		233	181	18.0319	11.9374	-0.595069	2.8673e-05	6.07193e-05	-	1914	c962435	960522
XC0806	C16.15	TonB-dependent receptor	fyuA	454	409	27.1712	20.8603	-0.38132	0.000103897	0.000209686	-	2475	c964943	962469
XC0807	C11.03	sugar transporter	suc1	243	233	27.2684	22.282	-0.291355	0.0274948	0.0415977	+	1320	965191	966510
XC0808	C09.01	transcriptional regulator	cebR	798	820	114.538	100.301	-0.191493	0.00760294	0.0125632	-	1032	c967755	966724
XC0809	C07.01	acetoacetyl-coA reductase	phbB	2521	351	503.944	59.7944	-3.07518	0	0	-	741	c968863	968123
XC0810	C11.03	Mg++ citrate complex transporter	citM	4641	663	517.266	62.9738	-3.03808	0	0	-	1329	c970354	969026
XC0811	C03.02	porin O	oprO	4232	356	525.012	37.6372	-3.80212	0	0	-	1194	c971772	970579
XC0812	C14.01	two-component system regulatory protein	tctD	222	222	46.8429	39.9197	-0.230728	0.0916224	0.125787	+	702	972039	972740
XC0813	C14.01	two-component system sensor protein	tctE	244	154	26.0768	14.0258	-0.894679	9.52744e-10	2.64532e-09	+	1386	972733	974118
XC0814	C11.04	periplasmic iron-binding protein	afuA	270	159	38.0892	19.1152	-0.994661	2.0061e-12	7.72367e-12	+	1050	974118	975167
XC0815	C18.02	hypothetical protein		38	10	28.8653	6.47347	-2.15673	3.09558e-06	6.98745e-06	-	195	c975390	975196
XC0816	C09.01	transcriptional regulator luxR/uhpA family		597	706	138.389	139.468	0.0112088	0.891244	0.914252	+	639	975443	976081
XC0817	C18.02	hypothetical protein		25	6	14.522	2.97018	-2.28962	9.40538e-05	0.000190918	-	255	c976546	976292
XC0818	C14.01	sensor histidine kinase		315	453	17.6339	21.6112	0.293431	0.00541892	0.0091225	-	2646	c979299	976654
XC0819	C03.02	polyphosphate-selective porin O	oprO	1281	654	162.178	70.5608	-1.20064	1.9515e-71	1.58072e-70	-	1170	c980584	979415
XC0820	C11.03	C4-dicarboxylate transport protein	dctA	925	157	101.719	14.7131	-2.78942	2.22036e-161	2.14499e-160	+	1347	980877	982223
XC0821	C06.02	NADP-dependent malic enzyme	maeB	5239	4648	335.942	253.995	-0.40341	6.94604e-44	4.83582e-43	+	2310	982389	984698
XC0822	C05.09	alpha-1,2-mannosidase		2016	2449	88.8749	92.007	0.0499687	0.249896	0.309304	-	3360	c988723	985364
XC0823	C18.01	conserved hypothetical protein		196	348	146.629	221.863	0.597505	2.56878e-06	5.85165e-06	+	198	989062	989259
XC0824	C17	glycosyl transferase		247	311	32.8723	35.2725	0.101675	0.41077	0.476498	+	1113	989270	990382
XC0825	C16.10	membrane protein		147	168	16.3104	15.8855	-0.0380834	0.810926	0.848391	+	1335	990363	991697
XC0826	C16.10	lipid A biosynthesis lauroyl acyltransferase	htrB	310	496	49.8574	67.9819	0.447343	1.56747e-05	3.37363e-05	-	921	c992871	991951
XC0827	C16.10	3-deoxy-D-manno-octulosonic acid transferase	kdtA	312	408	35.0113	39.0173	0.156295	0.150304	0.196792	+	1320	993302	994621
XC0828	C16.01	TolC protein	tolC	3227	3579	347.888	328.811	-0.0813655	0.0201746	0.0311379	-	1374	c996406	995033
XC0829	C12.04	L-isoaspartate protein carboxylmethyltransferase	pcm	2918	3196	657.881	614.063	-0.0994409	0.00711466	0.0118073	-	657	c997083	996427
XC0830	C09.01	transcriptional regulator		1640	2093	371.444	403.983	0.121148	0.010829	0.0175228	-	654	c997865	997212
XC0831	C14.02	conserved hypothetical protein		325	457	16.0469	19.2294	0.261026	0.0124602	0.0199628	+	3000	998072	1001071
XC0832	C09.01	transcriptional regulator lysR family		375	480	61.5136	67.1004	0.125415	0.20808	0.262956	-	903	c1001993	1001091
XC0833	C01.02	3-isopropylmalate dehydratase large subunit	leuC	8669	5146	891.732	451.106	-0.983143	0	0	+	1440	1002118	1003557
XC0834	C01.02	3-isopropylmalate dehydratase small subunit	leuD	1640	1238	374.884	241.167	-0.636413	4.40344e-32	2.80594e-31	+	648	1003622	1004269
XC0835	C02.01	methyltransferase in menaquinone/biotin biosynthesis		1031	766	203.622	128.926	-0.659357	5.04956e-22	2.87804e-21	+	750	1004302	1005051
XC0836	C01.02	3-isopropylmalate dehydrogenase	leuB	3654	3077	503.955	361.655	-0.478681	4.34136e-42	2.98788e-41	+	1074	1005089	1006162
XC0837	C01.02	2-isopropylmalate synthase	leuA	8491	9842	804.688	794.87	-0.0177114	0.406822	0.472438	-	1563	c1008802	1007240
XC0838	C05.10	threonine dehydratase catabolic	tdcB	3100	2949	390.465	316.548	-0.302771	3.3828e-16	1.79225e-15	-	1176	c1009974	1008799
XC0839	C01.02	acetolactate synthase isozyme II small subunit	ilvM	350	379	200.944	185.435	-0.115886	0.277524	0.337451	-	258	c1010250	1009993
XC0840	C01.02	acetolactate synthase isozyme II large subunit	ilvG	4438	5468	381.752	400.836	0.0703751	0.015732	0.0247158	-	1722	c1011955	1010234
XC0841	C01.02	ketol-acid reductoisomerase	ilvC	6958	8926	1028.6	1124.5	0.128613	2.36608e-08	6.11407e-08	-	1002	c1013002	1012001
XC0842	C02.16	gamma-glutamyltranspeptidase	ggt	1710	1764	148.125	130.219	-0.185874	0.00014762	0.000293152	+	1710	1013642	1015351
XC0843	C04.02	chemotaxis protein	tar	890	846	85.6602	69.391	-0.303876	1.14646e-05	2.4904e-05	+	1539	1015730	1017268
XC0844	C12.06	prolyl oligopeptidase family protein		306	502	22.9965	32.1506	0.483427	3.0742e-06	6.94291e-06	-	1971	c1019251	1017281
XC0845	C18.01	TonB-dependent receptor remnant		25	33	20.5729	23.1426	0.169809	0.669674	0.724548	-	180	c1019697	1019518
XC0846	C02.08	thiamine biosynthesis protein	thiC	5527	8920	435.935	599.571	0.459819	3.04898e-11	9.15346e-11	+	1878	1020026	1021903
XC0847	C18.01	conserved hypothetical protein		1460	2485	91.8311	133.201	0.536549	5.12234e-12	1.76557e-11	+	2355	1022298	1024652
XC0848	C09.01	transcriptional regulator		284	279	47.0553	39.3947	-0.256354	0.0349024	0.0519283	+	894	1024772	1025665
XC0849	C11.07	TonB-dependent receptor	btuB	766	781	39.2336	34.0898	-0.20275	0.00571768	0.00959477	+	2892	1025711	1028602
XC0850	C09.01	response regulator		2886	4798	384.086	544.173	0.502633	0	0	-	1113	c1030344	1029232
XC0851	C05.05	inorganic pyrophosphatase	ppa	1176	1613	324.385	379.168	0.22513	4.47744e-05	9.32689e-05	-	537	c1031027	1030491
XC0852	C18.01	conserved hypothetical protein		108	94	33.1211	24.567	-0.431027	0.0337726	0.0504612	+	483	1031227	1031709
XC0853	C05.04	H+ translocating pyrophosphate synthase		2217	2055	161.929	127.913	-0.340199	1.32013e-14	6.78923e-14	-	2028	c1034134	1032107
XC0854	C18.01	conserved hypothetical protein		1645	1201	480.602	299.024	-0.68458	2.15032e-36	1.41297e-35	+	507	1034384	1034890
XC0855	C18.01	conserved hypothetical protein		923	1279	173.943	205.409	0.239885	0.000112564	0.000226419	+	786	1035207	1035992
XC0856	C18.01	conserved hypothetical protein		126	169	51.8437	59.2592	0.192871	0.258216	0.316994	-	360	c1036354	1035995
XC0857	C18.01	conserved hypothetical protein		657	855	70.6739	78.3797	0.149303	0.0460132	0.0669688	-	1377	c1037735	1036359
XC0858	C15.03	IS1477 transposase	IS1477	42	92	5.90811	11.0289	0.900516	0.000591784	0.00110487	-	1053	c1039032	1037980
XC0859	C15.03	ISxcd1 transposase	IS1477
XC0860	C18.01	conserved hypothetical protein		245	253	78.551	69.1274	-0.184373	0.153318	0.200117	-	462	c1039620	1039159
XC0861	C18.01	conserved hypothetical protein		54	67	15.0635	15.9277	0.0804732	0.768642	0.813243	-	531	c1040147	1039617
XC0863	C18.01	conserved hypothetical protein		3574	2031	882.33	427.297	-1.04608	4.91278e-157	4.69221e-156	-	600	c1042084	1041485
XC0864	C16.04	VirB6 protein	virB6	1947	1480	260.523	168.766	-0.626384	9.22926e-37	6.08351e-36	-	1107	c1043197	1042091
XC0865	C18.01	conserved hypothetical protein		522	767	57.4025	71.8785	0.324448	6.8055e-05	0.000140033	-	1347	c1044632	1043286
XC0866	C18.01	conserved hypothetical protein		160	178	40.5128	38.4092	-0.0769231	0.62122	0.679984	-	585	c1045213	1044629
XC0867	C18.01	conserved hypothetical protein		109	136	29.4091	31.2707	0.08855	0.638368	0.695861	-	549	c1046376	1045828
XC0868	C16.04	VirB6 protein	virB6	96	187	12.6738	21.0388	0.731203	3.90656e-05	8.19852e-05	-	1122	c1047567	1046446
XC0869	C15.03	IS1478 transposase	IS1478								+
XC0870	C18.01	conserved hypothetical protein		1326	2190	389.709	548.511	0.493122	5.22116e-12	1.7923e-11	-	504	c1049630	1049127
XC0871	C18.01	conserved hypothetical protein		1831	3158	1004.51	1476.45	0.555651	0	0	-	270	c1049889	1049620
XC0872	C06.08	6-phosphofructokinase	pfkA	1119	1593	131.863	159.975	0.278808	6.50142e-07	1.54363e-06	-	1257	c1051726	1050470
XC0873	C16.15	adenylate kinase	adk	615	832	161.519	186.215	0.205269	0.00736052	0.0121913	+	564	1051886	1052449
XC0874	C03.03	UDP-N-acetylmuramate-L-alanine ligase	mpl	746	1155	81.3106	107.284	0.399917	2.72906e-09	7.42079e-09	+	1359	1052805	1054163
XC0875	C18.01	conserved hypothetical protein		136	281	34.6134	60.9474	0.816235	2.84166e-08	7.29377e-08	+	582	1054178	1054759
XC0876	C18.01	conserved hypothetical protein		378	415	63.2669	59.1938	-0.0960034	0.348008	0.412904	+	885	1054901	1055785
XC0877	C18.01	conserved hypothetical protein		401	624	28.5293	37.8334	0.407215	8.88826e-06	1.94885e-05	-	2082	c1058251	1056170
XC0878	C18.01	conserved hypothetical protein		150	156	37.2173	32.9854	-0.174145	0.289644	0.350167	+	597	1058475	1059071
XC0879	C06.07	short chain dehydrogenase		335	419	60.811	64.818	0.0920607	0.385918	0.452026	+	816	1059197	1060012
XC0880	C18.01	conserved hypothetical protein		166	1775	23.4849	214.005	3.18784	2.45804e-13	1.15164e-12	+	1047	1060546	1061592
XC0881	C11.04	ion transporter	kch	259	405	43.9454	58.5615	0.414241	0.000279364	0.000540506	-	873	c1062691	1061819
XC0882	C01.01	acetylornithine aminotransferase	argD	497	1000	59.9984	102.879	0.777954	2.50022e-13	1.16364e-12	+	1227	1062764	1063990
XC0883	C18.01	conserved hypothetical protein		9	32	5.4192	16.4205	1.59935	0.00171393	0.00303578	-	246	c1064621	1064376
XC0884	C18.01	conserved hypothetical protein		64	79	16.373	17.2234	0.0730523	0.770894	0.815011	-	579	c1065060	1064482
XC0885	C11.07	TonB-dependent receptor	fhuA	142	385	9.17702	21.204	1.20824	3.2685e-13	1.49316e-12	+	2292	1065276	1067567
XC0886	C02.09	flavin monoamine oxidase-related protein		58	344	5.42376	27.4142	2.33756	0	0	+	1584	1067724	1069307
XC0887	C06.07	cytochrome C6		47	121	16.3424	35.8548	1.13355	1.86657e-06	4.29148e-06	+		1069304	1069729
XC0888	C17	TdcF protein	tdcF	75	237	22.0424	59.3594	1.4292	0	0	+	504	1069755	1070258
XC0889	C01.05	histidinol-phosphate aminotransferase	hisC	278	1022	34.3156	107.508	1.64751	1.54099e-13	7.43488e-13	+	1200	1070291	1071490
XC0890	C06.07	electron transfer protein azurin I	az1	671	1266	220.871	355.134	0.685164	1.73883e-12	6.76891e-12	+	450	1071653	1072102
XC0891	C09.01	transcriptional regulator	acoK	1320	3479	70.6886	158.772	1.16741	4.43822e-12	1.56827e-11	-	2766	c1074937	1072172
XC0892	C02.12	glutamate-1-semialdehyde 2,1-aminomutase	hemL	585	938	67.1729	91.7877	0.450423	2.21078e-09	6.03487e-09	-	1290	c1076455	1075166
XC0893	C03.02	Oar protein		641	2557	52.2266	177.545	1.76533	3.45946e-13	1.57527e-12	+	1818	1076764	1078581
XC0894	C03.02	Oar protein		152	617	15.131	52.3424	1.79047	1.45439e-13	7.04937e-13	+	1488	1078449	1079936
XC0895	C02.08	thiamin-phosphate pyrophosphorylase	thiE	152	189	36.0817	38.2339	0.0835864	0.599156	0.658915	-	624	c1081336	1080713
XC0896	C06.07	rubredoxin	rubA	66	95	62.6682	76.8724	0.294733	0.204598	0.258944	+	156	1081444	1081599
XC0897	C18.01	conserved hypothetical protein		1017	1058	170.797	151.422	-0.173709	0.00611614	0.0102227	-	882	c1082578	1081697
XC0898	C18.01	conserved hypothetical protein		623	975	205.071	273.504	0.415442	1.51459e-08	3.95749e-08	-	450	c1083068	1082619
XC0899	C06.04	ribose-5-phosphate isomerase A	rpiA	249	388	56.9183	75.5837	0.409182	0.000438084	0.000828935	-	648	c1083848	1083201
XC0900	C18.01	conserved hypothetical protein		491	941	163.805	267.534	0.707743	3.8658e-13	1.74708e-12	-	444	c1084393	1083950
XC0901	C18.01	conserved hypothetical protein		139	246	34.8381	52.5435	0.592845	8.75272e-05	0.000178271	-	591	c1085007	1084417
XC0902	C18.01	conserved hypothetical protein		245	307	122.19	130.483	0.0947284	0.446076	0.512793	-	297	c1085867	1085571
XC0903	C18.01	conserved hypothetical protein		243	248	162.137	141.017	-0.201345	0.121589	0.162634	-	222	c1086085	1085864
XC0904	C18.01	conserved hypothetical protein		367	624	100.114	145.063	0.535037	1.15181e-08	3.03594e-08	+	543	1086321	1086863
XC0905	C12.06	aminopeptidase P	pepP	263	534	29.1811	50.493	0.791048	2.55574e-13	1.18686e-12	+	1335	1086876	1088210
XC0906	C15.03	IS1480 transposase	IS1480
XC0907	C16.14	beta-lactamase		297	540	54.112	83.8445	0.631768	7.23468e-10	2.02206e-09	-	813	c1090531	1089719
XC0908	C10.04	endonuclease		148	259	26.9649	40.2143	0.576626	8.60876e-05	0.000175594	-	813	c1091357	1090545
XC0909	C15.03	IS1480 transposase	IS1480	28	48	7.99132	11.6747	0.546879	0.111516	0.150402	+	519	1091768	1092286
XC0910	C11.02	molybdate-binding periplasmic protein	modA	407	592	77.5892	96.1772	0.30984	0.000810922	0.00149479	+	777	1092505	1093281
XC0911	C11.02	molybdate transport permease protein	modB	57	103	12.1834	18.7618	0.622882	0.00823898	0.0135504	+	693	1093292	1093984
XC0912	C11.02	ATP-binding component of molybdate transport	modC	233	274	56.1188	56.2402	0.00311747	0.984454	0.987972	+	615	1093984	1094598
XC0913	C18.01	conserved hypothetical protein		138	195	35.1224	42.2944	0.268077	0.0950616	0.129915	+	582	1094623	1095204
XC0914	C18.01	conserved hypothetical protein		399	486	101.029	104.87	0.0538391	0.583162	0.644692	-	585	c1095810	1095226
XC0915	C11.04	TonB-like protein		714	1098	81.2297	106.454	0.390154	1.45718e-08	3.8122e-08	-	1302	c1097115	1095814
XC0916	C09.01	transcriptional regulator blaI family	blaI	448	874	158	262.684	0.733406	0	0	-	420	c1097524	1097105
XC0917	C18.01	conserved hypothetical protein		599	882	47.2453	59.285	0.327494	1.63537e-05	3.51616e-05	+	1878	1097673	1099550
XC0918	C18.01	conserved hypothetical protein		55	43	6.90998	4.6039	-0.585823	0.0451358	0.0658283	+	1179	1099684	1100862
XC0919	C11.07	TonB-dependent receptor	cirA	207	215	11.2935	9.99632	-0.176023	0.209276	0.264309	+	2715	1100996	1103710
XC0920	C18.01	conserved hypothetical protein		2113	1707	321.013	221.004	-0.538558	1.12679e-30	7.09423e-30	+	975	1104012	1104986
XC0921	C18.01	conserved hypothetical protein		407	364	82.359	62.7714	-0.391819	0.000163624	0.00032356	+	732	1104990	1105721
XC0922	C06.07	reductase		124	123	22.1029	18.6842	-0.24241	0.185705	0.237965	-	831	c1106874	1106044
XC0923	C09.01	transcriptional regulator		152	270	24.6875	37.3715	0.59816	3.41678e-05	7.19934e-05	+	912	1106909	1107820
XC0924	C11.04	outer membrane receptor for ferric iron uptake	fhuE	254	435	24.7362	36.102	0.545458	1.25932e-06	2.92891e-06	-	1521	c1109634	1108114
XC0925	C11.07	outer membrane receptor for ferric iron uptake		204	360	44.1776	66.4382	0.588699	2.3566e-06	5.38286e-06	-	684	c1110302	1109619
XC0926	C15.03	IS1404 transposase	IS1404								+
XC0927	C15.03	IS1404 transposase	IS1404	28	26	4.04239	3.19888	-0.337644	0.387156	0.453098	+	1026	1110601	1111626
XC0928	C12.06	proline imino-peptidase		321	404	47.739	51.2028	0.101054	0.350694	0.415623	+	996	1112107	1113102
XC0929	C06.04	transketolase 1	tktA or tkt	3458	5890	255.98	371.569	0.537601	4.48952e-12	1.58109e-11	-	2001	c1115412	1113412
XC0930	C11.01	proton glutamate symport protein	gltP	298	637	33.8247	61.617	0.865253	5.84644e-13	2.48991e-12	-	1305	c1116955	1115651
XC0931	C18.01	conserved hypothetical protein		594	811	50.5667	58.836	0.218511	0.00495158	0.00837929	-	1740	c1119236	1117497
XC0932	C18.01	conserved hypothetical protein		750	1080	61.2086	75.1136	0.29534	1.51877e-05	3.27383e-05	-	1815	c1121047	1119233
XC0933	C18.01	conserved hypothetical protein		171	242	25.1283	30.3058	0.270282	0.0606384	0.086316	-	1008	c1122045	1121038
XC0934	C18.01	conserved hypothetical protein		74	79	24.0378	21.8692	-0.136401	0.55493	0.619498	-	456	c1122497	1122042
XC0935	C18.01	conserved hypothetical protein		383	363	60.4172	48.7992	-0.308103	0.00353322	0.00606435	-	939	c1123432	1122494
XC0936	C09.01	methanol dehydrogenase regulatory protein	moxR	4134	4193	600.341	518.915	-0.210284	2.9948e-11	9.01007e-11	-	1020	c1124505	1123486
XC0937	C03.05	fimbrial assembly protein	pilQ	1983	7153	150.864	463.761	1.62014	0	0	-	1947	c1126728	1124782
XC0938	C03.05	fimbrial assembly protein	pilP	376	1257	104.298	297.143	1.51045	3.39284e-13	1.54661e-12	-	534	c1127281	1126748
XC0939	C03.05	fimbrial assembly membrane protein	pilO	607	2127	135.003	403.148	1.57832	0	0	-	666	c1127943	1127278
XC0940	C03.05	fimbrial assembly membrane protein	pilN	562	1587	107.972	259.833	1.26693	7.92922e-13	3.26789e-12	-	771	c1128710	1127940
XC0941	C03.05	fimbrial assembly membrane protein	pilM	1634	3976	223.487	463.436	1.05218	4.16622e-12	1.49092e-11	-	1083	c1129792	1128710
XC0942	C03.03	penicillin-binding protein 1A	mrcA	1127	1744	66.1659	87.2571	0.399184	6.83654e-12	2.26558e-11	+	2523	1129888	1132410
XC0943	C18.01	conserved hypothetical protein		1309	1018	297.842	197.396	-0.593456	4.4371e-23	2.58493e-22	+	651	1132989	1133639
XC0944	C06.11	citrate synthase	gltA	6200	10622	711.918	1039.41	0.545987	9.46842e-12	3.06306e-11	-	1290	c1135051	1133762
XC0945	C12.01	50S ribosomal protein L31	rpmE	2205	3589	1344.1	1864.4	0.472075	0	0	-	243	c1135523	1135281
XC0946	C08.04	inosine-uridine preferring nucleoside hydrolase		348	596	54.8961	80.1221	0.545497	1.38363e-08	3.62655e-08	-	939	c1136533	1135595
XC0947	C10.03	ATP-dependent DNA helicase	recG	868	1600	60.0244	94.2914	0.651576	2.91988e-13	1.34263e-12	-	2142	c1138803	1136662
XC0948	C12.04	translation initiation inhibitor	yjgF	583	910	226.658	301.5	0.411642	5.91716e-08	1.49598e-07	-	381	c1139202	1138822
XC0949	C05.10	D-galactarate dehydratase		288	355	27.6653	29.0613	0.0710217	0.537576	0.603323	-	1542	c1140882	1139341
XC0950	C03.02	porin		118	109	13.7411	10.8171	-0.345187	0.0712038	0.0999035	-	1272	c1142188	1140917
XC0951	C05.10	glucarate hydratase	tcbD	143	148	15.6208	13.7776	-0.181146	0.28275	0.34331	-	1356	c1143621	1142266
XC0952	C11.03	glucarate transporter	exuT	175	104	18.9904	9.61772	-0.9815	2.16114e-08	5.59823e-08	-	1365	c1145005	1143641
XC0953	C06.07	ketoglutarate semialdehyde dehydrogenase		140	144	13.1167	11.4975	-0.190086	0.265538	0.325224	-	1581	c1146700	1145120
XC0954	C01.02	5-dehydro-4-deoxyglucarate dehydratase	dapA	93	93	15.0061	12.7883	-0.230728	0.27379	0.333489	-	918	c1147617	1146700
XC0955	C09.01	transcriptional regulator		192	259	32.6896	37.5796	0.201117	0.143918	0.189137	+	870	1147914	1148783
XC0956	C09.03	pentaphosphate guanosine-3	spoT	1537	1867	104.819	108.507	0.0498763	0.316198	0.378898	-	2172	c1151146	1148975
XC0957	C13.01	RNA polymerase omega subunit	rpoZ	1693	2367	835.917	995.975	0.252749	3.29798e-08	8.42906e-08	-	300	c1151587	1151288
XC0958	C08.01	guanylate kinase	gmk	512	624	123.921	128.708	0.0546738	0.527112	0.593635	-	612	c1152443	1151832
XC0959	C18.01	conserved hypothetical protein		394	536	67.783	78.5838	0.213309	0.0257122	0.0390833	-	861	c1153415	1152555
XC0960	C13.02	ribonuclease PH	rph	402	1094	82.0195	190.218	1.21362	0	0	+	726	1153528	1154253
XC0961	C18.01	conserved hypothetical protein		210	221	79.1506	70.9858	-0.157071	0.257394	0.316446	+	393	1154250	1154642
XC0962	C17	Ham1 like protein		416	623	98.7499	126.03	0.35192	0.000107154	0.000215949	+	624	1154615	1155238
XC0963	C06.07	oxidoreductase		202	335	25.8387	36.5181	0.499077	8.8167e-05	0.000179401	+	1158	1155255	1156412
XC0964	C18.01	conserved hypothetical protein		1261	1892	76.5828	97.9221	0.354615	1.75953e-11	5.48972e-11	+	2439	1156480	1158918
XC0965	C18.01	conserved hypothetical protein		97	159	41.6467	58.1768	0.482242	0.0090218	0.0147515	+	345	1158915	1159259
XC0966	C12.06	proline dipeptidase	pepQ	1066	1814	119.081	172.689	0.536239	4.53926e-12	1.59328e-11	+	1326	1159457	1160782
XC0967	C18.01	conserved hypothetical protein		163	150	82.1236	64.4044	-0.350638	0.0314702	0.0472726	-	294	c1161313	1161020
XC0968	C15.03	IS1480 transposase	IS1480								+
XC0969	C03.02	outer membrane protein	omp21	526	1291	126.689	264.986	1.06463	2.56906e-13	1.19042e-12	-	615	c1162945	1162331
XC0970	C03.02	outer membrane protein	ompW	9558	24423	2268.87	4940.67	1.12273	0	0	-	624	c1163688	1163065
XC0971	C18.01	conserved hypothetical protein		47	105	13.414	25.5384	0.928928	0.000163055	0.000322587	-	519	c1164425	1163907
XC0972	C06.08	glyceraldehyde-3-phosphate dehydrogenase	gapA	4581	9360	677.205	1179.18	0.800118	2.08218e-11	6.42501e-11	+	1002	1164956	1165957
XC0973	C18.01	conserved hypothetical protein		401	601	126.11	161.074	0.353034	0.000135698	0.000270626	+	471	1166169	1166639
XC0974	C18.01	conserved hypothetical protein		436	656	23.6826	30.3662	0.358639	5.1997e-05	0.000107834	+	2727	1166810	1169536
XC0975	C18.01	conserved hypothetical protein		160	227	17.3626	20.9925	0.273892	0.065815	0.0929932	+	1365	1169536	1170900
XC0976	C06.08	phosphoglycerate kinase	pgk	1692	3109	213.118	333.722	0.646993	8.52828e-12	2.77597e-11	+	1176	1171221	1172396
XC0977	C17	indigoidine synthesis like protein	idgB	642	1338	146.753	260.647	0.828704	0	0	+	648	1172393	1173040
XC0978	C06.08	pyruvate kinase type II	pykA	3864	5625	390.153	484.021	0.31103	1.08382e-11	3.48212e-11	+	1467	1173240	1174706
XC0979	C06.08	fructose-bisphosphate aldolase		15676	11651	2310.45	1463.42	-0.658832	0	0	+	1005	1175171	1176175
XC0980	C18.01	conserved hypothetical protein		25649	13948	7035.65	3260.54	-1.10957	0	0	-	540	c1177151	1176612
XC0981	C18.01	conserved hypothetical protein		369	587	107.807	146.151	0.439011	3.8571e-06	8.65536e-06	-	507	c1178165	1177659
XC0982	C01.03	cysteine synthase	cysK	5585	9640	861.747	1267.59	0.556747	2.80544e-11	8.4767e-11	-	960	c1179287	1178328
XC0983	C02.12	siroheme synthase	cysG	1834	3183	225.258	333.166	0.564665	0	0	-	1206	c1180509	1179304
XC0984	C09.01	transcriptional regulator lysR family	cysB	345	757	52.0928	97.4088	0.902968	1.0314e-12	4.18118e-12	+	981	1180673	1181653
XC0985	C18.01	conserved hypothetical protein		71	65	37.2938	29.0962	-0.358108	0.147149	0.192901	+	282	1181748	1182029
XC0986	C18.01	conserved hypothetical protein		197	151	56.8822	37.1562	-0.614376	7.53924e-05	0.000154377	+	513	1183836	1184348
XC0987	C14.01	sensor histidine kinase		1637	1335	182.453	126.802	-0.524943	4.13526e-23	2.41577e-22	-	1329	c1183863	1182535
XC0988	C11.07	TonB-dependent receptor	fecA	389	463	27.836	28.2346	0.0205136	0.839152	0.870354	+	2070	1184489	1186558
XC0989	C18.01	conserved hypothetical protein		1018	1846	95.1964	147.112	0.627937	4.64806e-12	1.62605e-11	+	1584	1186546	1188129
XC0990	C05.07	3	cysH	6754	13422	1378.01	2333.74	0.760057	1.02141e-14	5.27226e-14	-	726	c1188885	1188160
XC0991	C05.07	NADPH-sulfite reductase iron-sulfur protein	cysI	12833	29444	1113.58	2177.38	0.967387	0	0	-	1707	c1190588	1188882
XC0992	C05.07	NADPH-sulfite reductase flavoprotein subunit	cysJ	4685	19066	375.522	1302.35	1.79415	2.02694e-11	6.25914e-11	-	1848	c1192551	1190704
XC0993	C05.07	ATP sulfurylase small subunit	cysD or nodP	795	3751	129.548	520.9	2.00752	3.13082e-14	1.59263e-13	+	909	1192730	1193638
XC0994	C05.07	ATP sulfurylase/adenylylsulfate kinase	nodQ	3424	10802	256.54	689.714	1.42682	0	0	+	1977	1193638	1195614
XC0995	C16.14	RND efflux membrane fusion protein		580	773	79.109	89.8506	0.183687	0.020338	0.0313557	+	1086	1195877	1196962
XC0996	C16.14	acriflavin resistance protein	acrF	738	932	34.97	37.6356	0.105981	0.136315	0.180044	+	3126	1196959	1200084
XC0997	C12.06	aminopeptidase N	pepN	316	743	17.4916	35.0489	1.00271	4.45866e-13	1.97061e-12	+	2676	1200471	1203146
XC0998	C12.02	acetyltransferase		28	72	7.1632	15.6973	1.13184	0.000252838	0.000491441	+	579	1203162	1203740
XC0999	C11.01	sodium/proton-dependent alanine carrier protein		815	1166	80.8043	98.5189	0.285967	1.30228e-05	2.81727e-05	+	1494	1203841	1205334
XC1000	C12.03	tRNA/rRNA methyltransferase		128	223	20.9966	31.1737	0.570171	0.00031175	0.000598492	+	903	1205331	1206233
XC1001	C17	carboxylesterase		406	772	39.8533	64.5802	0.696393	2.46914e-13	1.15427e-12	+	1509	1206236	1207744
XC1002	C05.09	alpha-glucosidase	susB	7276	3314	548.476	212.893	-1.3653	0	0	-	1965	c1210121	1208157
XC1003	C05.09	glycosyl hydrolase		2357	682	124.6	30.7247	-2.01984	8.85816e-277	9.69106e-276	+	2802	1210957	1213758
XC1004	C11.07	TonB-dependent receptor	iroN	10447	777	526.884	33.3955	-3.97976	0	0	+	2937	1213896	1216832
XC1005	C16.08	1,4-beta-cellobiosidase		168	79	16.7238	6.70187	-1.31927	3.35164e-12	1.23834e-11	+	1488	1217718	1219205
XC1006	C09.01	transcriptional regulator lacI family	salR	227	134	32.0232	16.1097	-0.991188	1.27483e-10	3.68789e-10	-	1050	c1220603	1219554
XC1007	C12.06	aminopeptidase		31	55	16.4583	24.8846	0.596435	0.0649096	0.091868	-	279	c1220933	1220655
XC1008	C12.06	aminopeptidase		412	658	54.1023	73.6357	0.444715	7.43718e-07	1.76084e-06	-	1128	c1222073	1220946
XC1009	C11.07	large-conductance mechanosensitive channel	mscL	1406	1758	482.091	513.697	0.09161	0.075976	0.105964	-	432	c1222619	1222188
XC1010	C05.10	fumarylacetoacetate hydrolase		2873	2952	596.026	521.903	-0.191594	4.08602e-07	9.81204e-07	-	714	c1223395	1222682
XC1011	C18.01	conserved hypothetical protein		2211	1536	1186.61	702.512	-0.756249	3.27394e-57	2.46688e-56	-	276	c1223763	1223488
XC1012	C18.01	conserved hypothetical protein		303	262	131.233	96.7045	-0.440479	0.000287638	0.000555239	+	342	1224180	1224521
XC1013	C16.14	sulfur deprivation response regulator	sac1	250	362	19.8772	24.5283	0.303333	0.0103429	0.016762	-	1863	c1226729	1224867
XC1014	C10.04	DNA mismatch repair protein	micA	671	717	126.453	115.151	-0.135068	0.0811698	0.112685	-	786	c1227581	1226796
XC1015	C02.08	thiamine biosynthesis protein	thiG	1597	1947	297.554	309.151	0.0551601	0.25797	0.316877	-	795	c1228520	1227726
XC1016	C18.01	conserved hypothetical protein		100	106	73.6939	66.5704	-0.146664	0.462904	0.529536	-	201	c1228769	1228569
XC1017	C05.10	lipase/esterase	estA	5121	4274	424.956	302.251	-0.491567	4.29244e-61	3.30526e-60	+	1785	1228958	1230742
XC1018	C15.01	phage-related integrase	intS	518	557	40.5972	37.2019	-0.126003	0.152045	0.198639	+	1890	1231170	1233059
XC1019	C18.01	conserved hypothetical protein		2128	664	314.58	83.6511	-1.91097	2.67218e-232	2.84942e-231	+	1002	1233696	1234697
XC1020	C18.01	conserved hypothetical protein		720	269	163.825	52.1606	-1.65112	2.1647e-65	1.69474e-64	-	651	c1235418	1234768
XC1021	C18.01	conserved hypothetical protein		156	221	78.5968	94.8891	0.271772	0.0716118	0.100376	+	294	1235521	1235814
XC1022	C09.01	regulatory protein bphR		301	297	50.3792	42.3628	-0.250029	0.033976	0.0507291	-	885	c1236726	1235842
XC1023	C18.01	conserved hypothetical protein		2834	4518	107.061	145.452	0.442116	0	0	-	3921	c1241399	1237479
XC1025	C15.03	IS1404 transposase	IS1404
XC1026	C15.03	IS1404 transposase	IS1404
XC1027	C16.04	VirB6 protein	virB6	112	157	14.9459	17.8545	0.256537	0.151511	0.198187	+	1110	1243200	1244309
XC1028	C18.01	conserved hypothetical protein		641	746	172.947	171.529	-0.0118772	0.876312	0.90157	+	549	1244378	1244926
XC1029	C18.01	conserved hypothetical protein		108	175	30.1271	41.6021	0.465595	0.0079599	0.0131222	+	531	1245324	1245854
XC1030	C18.01	conserved hypothetical protein		214	403	48.0283	77.0784	0.682441	1.23109e-08	3.23681e-08	+	660	1245851	1246510
XC1032	C15.03	ISxcc1 transposase	ISxcc1	14	18	2.70019	2.95858	0.131842	0.815262	0.852292	-	768	c1248447	1247680
XC1034	C15.03	ISxcc1 transposase	IS1478	26	14	14.4241	6.61894	-1.12381	0.0165736	0.0259413	-	267	c1248788	1248522
XC1035	C18.01	conserved hypothetical protein		62	59	8.97726	7.28028	-0.302282	0.247636	0.306958	-	1023	c1250185	1249163
XC1036	C14.02	conserved hypothetical protein		106	75	15.3033	9.22753	-0.72983	0.00072299	0.00133915	+	1026	1250567	1251592
XC1037	C18.01	conserved hypothetical protein		488	835	77.9772	113.705	0.544167	2.12642e-11	6.54235e-11	-	927	c1253068	1252142
XC1038	C18.01	conserved hypothetical protein		757	1073	147.734	178.455	0.272556	6.46308e-05	0.000133444	-	759	c1253819	1253061
XC1039	C18.01	conserved hypothetical protein		973	1160	93.6487	95.1461	0.0228846	0.716934	0.767207	-	1539	c1255953	1254415
XC1040	C18.01	conserved hypothetical protein		23	38	9.78986	13.784	0.493637	0.199105	0.253133	-	348	c1256301	1255954
XC1041	C18.01	conserved hypothetical protein		281	417	33.4322	42.2803	0.338749	0.0022466	0.00392642	-	1245	c1257542	1256298
XC1042	C18.01	conserved hypothetical protein		135	119	21.2959	15.9975	-0.412726	0.022633	0.0346529	-	939	c1258647	1257709
XC1044	C18.01	conserved hypothetical protein		44	12	41.7788	9.7102	-2.1052	7.45866e-07	1.76494e-06	+	156	1259616	1259771
XC1045	C18.01	conserved hypothetical protein		89	40	33.2907	12.7508	-1.38453	1.5005e-07	3.68091e-07	+	396	1259948	1260343
XC1046	C16.15	virulence regulator	xrvA	929	1167	350.147	374.843	0.0983256	0.121354	0.162371	+	393	1260434	1260826
XC1047	C05.09	glycogen debranching enzyme	glgX	5522	2497	384.012	147.983	-1.37572	0	0	-	2130	c1263494	1261365
XC1048	C12.02	ribosomal protein S6 modification protein	rimK	308	146	52.0804	21.0388	-1.30769	7.3537e-21	4.16875e-20	+	876	1263987	1264862
XC1049	C14.01	two-component system regulatory protein	colR	2808	3195	613.473	594.857	-0.0444555	0.233228	0.291069	+	678	1265512	1266189
XC1050	C14.01	two-component system sensor protein	colS	304	496	38.886	54.0685	0.47554	4.91372e-06	1.09738e-05	+	1158	1266359	1267516
XC1051	C18.01	conserved hypothetical protein		113	227	34.0205	58.2415	0.775641	1.82026e-06	4.19187e-06	-	492	c1268150	1267659
XC1052	C18.01	conserved hypothetical protein		260	453	132.345	196.506	0.570271	2.63284e-07	6.36597e-07	-	291	c1268437	1268147
XC1053	C18.01	conserved hypothetical protein		40	78	13.6207	22.6348	0.732746	0.00810968	0.0133482	-	435	c1268946	1268512
XC1054	C15.03	IS1478 transposase	IS1478								+
XC1055	C18.01	conserved hypothetical protein		253	421	60.057	85.1665	0.503954	9.1291e-06	1.99853e-05	-	624	c1271580	1270957
XC1056	C03.05	type IV pre-pilin leader peptidase	pilD	898	1136	153.954	165.972	0.108447	0.0924042	0.126736	-	864	c1272457	1271594
XC1057	C16.15	fimbrial assembly protein	pilC	1920	2928	237	308.008	0.378081	0	0	-	1200	c1273663	1272464
XC1058	C03.05	pilin	pilE	1241	1491	416.832	426.786	0.0340487	0.540378	0.605983	+	441	1274047	1274487
XC1059	C17	pilin		479	590	163.108	171.212	0.0699608	0.432222	0.498909	+	435	1274567	1275001
XC1060	C16.15	pilus biogenesis protein	pilB	4562	6393	389.703	465.401	0.256098	2.99858e-11	9.015e-11	+	1734	1275066	1276799
XC1061	C14.01	two-component system regulatory protein	pilR	2450	3860	258.48	347.05	0.425091	0	0	-	1404	c1278621	1277218
XC1062	C14.01	two-component system sensor protein	pilS	458	508	42.1112	39.8052	-0.0812476	0.380802	0.447278	-	1611	c1280431	1278821
XC1063	C06.11	succinyl-CoA synthetase beta subunit	sucC	9112	17961	1153.6	1937.83	0.7483	0	0	+	1170	1280665	1281834
XC1064	C06.11	succinyl-CoA synthetase alpha subunit	sucD	4608	9884	779.177	1424.3	0.870226	1.35012e-11	4.29185e-11	+	876	1281859	1282734
XC1065	C18.02	hypothetical protein		615	928	184.034	236.654	0.36281	1.13246e-06	2.64701e-06	+	495	1282754	1283248
XC1066	C18.01	conserved hypothetical protein		136	272	66.485	113.318	0.769272	2.10728e-07	5.12759e-07	+	303	1283252	1283554
XC1067	C02.07	NH3-dependent NAD synthetase		1272	2053	113.571	156.212	0.459906	3.22764e-12	1.19462e-11	+	1659	1283551	1285209
XC1068	C18.01	conserved hypothetical protein		1697	486	254.679	62.1571	-2.03469	8.98532e-202	9.11956e-201	-	987	c1286189	1285203
XC1069	C03.02	competence lipoprotein	comL	6028	6663	1012.35	953.614	-0.086236	0.000775026	0.00143176	-	882	c1287521	1286640
XC1070	C12.02	ribosomal large subunit pseudouridine synthase D	rluD	335	426	49.8211	53.9911	0.115964	0.272364	0.332136	+	996	1287644	1288639
XC1071	C18.01	conserved hypothetical protein		112	121	20.7116	19.0688	-0.11922	0.525296	0.592223	+	801	1288641	1289441
XC1072	C18.01	conserved hypothetical protein		39	50	11.3942	12.449	0.127726	0.688344	0.740752	+	507	1289462	1289968
XC1073	C18.01	conserved hypothetical protein		82	107	28.9196	32.1593	0.153187	0.47462	0.542349	+	420	1289955	1290374
XC1074	C04.02	chemotaxis protein	mcp1	144	150	11.4125	10.131	-0.171835	0.305652	0.36783	-	1869	c1292593	1290725
XC1075	C06.09	glucose dehydrogenase	gcd	6320	6137	378.242	313.006	-0.273119	4.51928e-26	2.69239e-25	-	2475	c1295600	1293126
XC1076	C16.14	trehalose-6-phosphate synthase	ostA	3448	5262	373.344	485.553	0.379123	1.73765e-11	5.4255e-11	-	1368	c1297885	1296518
XC1077	C18.01	conserved hypothetical protein		1362	2032	113.404	144.185	0.346445	9.33032e-12	3.02302e-11	-	1779	c1299660	1297882
XC1078	C16.14	trehalose-6-phosphate phosphatase	ostB	854	1433	166.665	238.328	0.516002	1.45239e-12	5.73873e-12	-	759	c1300468	1299710
XC1079	C11.04	ferric enterobactin receptor	bfeA	6854	17443	416.768	903.89	1.1169	0	0	-	2436	c1303598	1301163
XC1080	C18.01	conserved hypothetical protein		287	462	96.3987	132.244	0.456114	2.2057e-05	4.70877e-05	+	441	1303836	1304276
XC1081	C18.01	conserved hypothetical protein		601	1219	77.4787	133.923	0.789533	8.23786e-14	4.06298e-13	+	1149	1304024	1305172
XC1082	C18.01	conserved hypothetical protein		659	1348	60.9327	106.218	0.801742	0	0	+	1602	1305310	1306911
XC1083	C18.01	conserved hypothetical protein		225	391	28.5588	42.2939	0.566515	2.00244e-06	4.59383e-06	+	1167	1306908	1308074
XC1084	C18.01	conserved hypothetical protein		1072	1914	151.662	230.763	0.605557	4.9012e-12	1.69908e-11	+	1047	1308224	1309270
XC1085	C16.11	glutathione transferase		809	697	161.066	118.258	-0.44571	2.10526e-09	5.75429e-09	-	744	c1310207	1309464
XC1086	C18.01	conserved hypothetical protein		339	538	162.506	219.784	0.435592	1.13552e-05	2.46918e-05	-	309	c1310523	1310215
XC1087	C11.07	ABC transporter ATP-binding subunit		86	320	30.7699	97.5711	1.66493	0	0	+	414	1310696	1311109
XC1088	C12.06	ATP-dependent Clp protease subunit	clpB	14143	12235	810.104	597.237	-0.439803	4.60844e-135	4.21057e-134	+	2586	1311263	1313848
XC1089	C18.01	conserved hypothetical protein		301	468	49.872	66.0815	0.406017	0.000125476	0.000250953	+	894	1313979	1314872
XC1090	C01.01	homocysteine synthase PA5025 [imported]	metB	4437	13810	510.668	1354.52	1.40733	6.01696e-12	2.02262e-11	+	1287	1315055	1316341
XC1091	C03.02	outer membrane receptor for transport of vitamin B	btuB	1041	1856	81.9766	124.555	0.603498	5.45098e-12	1.85457e-11	+	1881	1317233	1319113
XC1092	C18.01	conserved hypothetical protein		185	438	46.1331	93.0806	1.01268	0	0	+	594	1319236	1319829
XC1093	C18.01	conserved hypothetical protein		334	559	86.7959	123.797	0.512272	2.0846e-07	5.07534e-07	+	570	1319871	1320440
XC1094	C02.13	cob(I)alamin adenolsyltransferase	btuR	759	1390	183.704	286.705	0.642185	1.82099e-12	7.06913e-12	+	612	1320437	1321048
XC1095	C02.13	cobyrinic acid a,c-diamide synthase	cobB	367	752	41.849	73.0769	0.804224	5.45786e-13	2.34099e-12	+	1299	1321051	1322349
XC1096	C02.13	cobalamin biosynthesis protein	cobD	99	227	16.0793	31.4197	0.966463	8.97192e-09	2.37373e-08	+	912	1322372	1323283
XC1097	C02.13	cobyric acid synthase		305	623	30.6084	53.2811	0.799694	6.42152e-13	2.71288e-12	+	1476	1324404	1325879
XC1098	C02.13	adenosyl cobinamide kinase/adenosyl cobinamide phosphate guanylyltransferase	cobU	46	87	13.0531	21.0388	0.688653	0.00803492	0.0132303	+	522	1325867	1326388
XC1099	C02.13	nicotinate-nucleotide-dimethylbenzimidazole phosphoribosyltransferase	cobT	274	552	38.7643	66.5524	0.779764	2.14496e-13	1.01398e-12	+	1047	1326385	1327431
XC1100	C18.01	conserved hypothetical protein		72	112	18.7105	24.8036	0.406701	0.0616932	0.0877878	+	570	1327428	1327997
XC1101	C02.13	cobalamin synthase	cobS	29	30	5.84438	5.15235	-0.181819	0.622256	0.680941	+	735	1327994	1328728
XC1102	C09.01	transcriptional regulator araC family		119	170	18.3613	22.3537	0.283845	0.100032	0.13609	+	960	1328769	1329728
XC1103	C01.02	diaminopimelate decarboxylase	lysA	138	173	15.92	17.008	0.0953753	0.566818	0.630763	-	1284	c1330933	1329650
XC1104	C11.07	iron transporter	iucA	372	318	31.1313	22.6791	-0.457004	3.22828e-05	6.80556e-05	-	1770	c1332699	1330930
XC1105	C11.07	transport protein	yceE	60	55	7.53816	5.88871	-0.356259	0.184598	0.236763	-	1179	c1333855	1332677
XC1106	C18.01	conserved hypothetical protein		127	60	10.4336	4.20075	-1.31252	1.6766e-09	4.59754e-09	-	1803	c1335654	1333852
XC1107	C18.01	conserved hypothetical protein		90	79	10.3343	7.73052	-0.418801	0.0591318	0.0844282	-	1290	c1336940	1335651
XC1108	C11.04	citrate-dependent iron transporter	fecA	725	1259	50.4181	74.6135	0.565497	4.77618e-13	2.09119e-12	-	2130	c1339191	1337062
XC1109	C05.10	4-hydroxy-2-oxovalerate aldolase	mphE or bphF	292	397	56.7617	65.7669	0.212442	0.0560498	0.0802999	-	762	c1339953	1339192
XC1110	C11.04	cation:proton antiporter	ybaL	1487	1814	129.718	134.856	0.0560413	0.267414	0.327141	-	1698	c1341843	1340146
XC1111	C02.01	cytochrome P450 hydroxylase	bioI	324	218	40.1947	23.0475	-0.802394	1.34037e-10	3.87483e-10	+	1194	1342915	1344108
XC1112	C11.04	ferric enterobactin receptor	bfeA	9242	16802	570.404	883.733	0.631628	0	0	-	2400	c1346610	1344211
XC1113	C11.04	ferric enterobactin receptor	bfeA	23452	46798	1454.7	2473.8	0.766007	4.95044e-11	1.46222e-10	-	2388	c1349328	1346941
XC1114	C18.01	conserved hypothetical protein		2654	2022	992.735	644.551	-0.623114	4.9477e-49	3.54417e-48	-	396	c1349999	1349604
XC1115	C11.04	ferric enterobactin receptor	bfeA	5297	16097	329.394	853.05	1.37282	1.32008e-11	4.2027e-11	-	2382	c1352597	1350216
XC1116	C11.07	ABC transporter ATP-binding protein	yheS	1816	2816	140.321	185.431	0.402155	0	0	+	1917	1352776	1354692
XC1117	C18.01	conserved hypothetical protein		172	322	50.8532	81.1315	0.673924	4.83466e-07	1.15768e-06	+	501	1354743	1355243
XC1118	C09.01	transcriptional activator ampR family	ampR	113	156	19.1074	22.4798	0.234495	0.189728	0.242456	-	876	c1356141	1355266
XC1119	C16.14	beta lactamase	bla	256	214	42.5589	30.3185	-0.489261	0.000241124	0.000469323	+	891	1356242	1357132
XC1120	C16.08	xylanase	xynB	87	86	12.6342	10.6431	-0.247407	0.257816	0.31678	+	1020	1357348	1358367
XC1121	C05.04	phospholipase C	plcN	472	707	32.5488	41.5486	0.352195	3.62106e-05	7.61833e-05	-	2148	c1360615	1358468
XC1122	C11.07	TonB-dependent receptor	fhuA	554	659	34.0644	34.5319	0.019664	0.815504	0.852122	-	2409	c1363436	1361028
XC1123	C04.04	alpha,alpha-trehalose-phosphate synthase		4560	10524	294.313	578.855	0.975849	2.97376e-11	8.95316e-11	-	2295	c1365901	1363607
XC1124	C11.01	transmembrane transport protein	ycaD	771	1197	91.9519	121.659	0.403892	9.93622e-10	2.75338e-09	-	1242	c1367202	1365961
XC1125	C18.01	conserved hypothetical protein		349	688	172.318	289.493	0.748453	2.20268e-13	1.03777e-12	+	300	1368097	1368396
XC1126	C18.01	conserved hypothetical protein		139	201	31.7737	39.1555	0.301382	0.0580952	0.083089	+	648	1368393	1369040
XC1127	C18.01	conserved hypothetical protein		899	1614	172.716	264.253	0.613519	0	0	-	771	c1370117	1369347
XC1128	C12.03	aspartyl-tRNA synthetase	aspS	2708	4540	227.007	324.333	0.514736	0	0	+	1767	1370278	1372044
XC1129	C17	acetyltransferase		257	298	72.0986	71.2449	-0.0171845	0.885278	0.908796	+	528	1372392	1372919
XC1130	C18.01	conserved hypothetical protein		30	26	7.40624	5.47008	-0.437179	0.256242	0.315398	+	600	1373104	1373703
XC1131	C18.01	conserved hypothetical protein		2584	3341	525.04	578.523	0.139945	0.000208952	0.000409352	+	729	1373779	1374507
XC1132	C10.03	holliday junction resolvase, endodeoxyribonuclease	ruvC	322	327	90.8499	78.6249	-0.208499	0.0654468	0.0925661	+	525	1374637	1375161
XC1133	C10.03	holliday junction binding protein, DNA helicase	ruvA	307	409	77.7339	88.2549	0.183134	0.092929	0.127373	+	585	1375274	1375858
XC1134	C11.04	potassium uptake protein	kup	1472	1593	114.277	105.392	-0.11676	0.0251854	0.0383379	+	1908	1376058	1377965
XC1135	C18.02	hypothetical protein		363	405	47.9227	45.5652	-0.0727761	0.48337	0.550258	+	1122	1377968	1379089
XC1136	C10.03	holliday junction binding protein, DNA helicase	ruvB	837	1053	119.097	127.688	0.100477	0.132866	0.17604	+	1041	1379129	1380169
XC1137	C18.01	conserved hypothetical protein		904	1150	291.732	316.269	0.116511	0.0692656	0.0973462	+	459	1380222	1380680
XC1138	C11.07	TolQ protein	tolQ	5426	5212	1030.42	843.493	-0.28878	5.75858e-25	3.41141e-24	+	780	1380692	1381471
XC1139	C11.07	TolR protein	tolR	654	944	215.275	264.808	0.298768	4.34452e-05	9.06346e-05	+	450	1381563	1382012
XC1140	C11.07	TolA protein	tolA	3318	4323	473.486	525.726	0.15099	5.56324e-06	1.23915e-05	+	1038	1382002	1383039
XC1141	C11.07	TolB protein	tolB	13185	17809	1479.56	1703.09	0.20298	0	0	+	1320	1383304	1384623
XC1142	C03.03	outer membrane protein P6 precursor	ompP6	5949	15369	1697.87	3738.09	1.13858	1.29796e-11	4.13541e-11	+	519	1384681	1385199
XC1143	C18.01	conserved hypothetical protein		9355	12183	1691.95	1877.77	0.150331	6.56186e-12	2.18487e-11	+	819	1385206	1386024
XC1144	C17	radical activating enzyme		524	694	113.476	128.078	0.17464	0.0363614	0.0538896	+	684	1386069	1386752
XC1145	C09.01	transcriptional regulator	exsB	303	521	66.4916	97.4329	0.551237	8.52062e-08	2.1299e-07	+	675	1386949	1387623
XC1146	C18.01	conserved hypothetical protein		20	22	6.95421	6.51905	-0.0932249	0.823968	0.859048	-	426	c1388177	1387752
XC1147	C18.02	hypothetical protein		56	8	34.5624	4.20775	-3.03808	4.99564e-12	1.72614e-11	-	240	c1388812	1388573
XC1148	C18.01	conserved hypothetical protein		11	19	5.12381	7.5422	0.557767	0.319466	0.382487	+	318	1388844	1389161
XC1149	C14.01	two-component system sensor protein	exsG	1506	2023	220.649	252.59	0.195046	6.84698e-05	0.000140818	+	1011	1389216	1390226
XC1150	C14.01	two-component system regulatory protein	exsF	332	560	140.107	201.397	0.523515	1.15938e-07	2.86578e-07	+	351	1390223	1390573
XC1151	C18.01	conserved hypothetical protein		143	202	16.8914	20.3341	0.267612	0.0897968	0.123482	-	1254	c1391962	1390709
XC1152	C11.07	chloride channel		265	416	21.8073	29.1738	0.419863	0.000192069	0.000377329	+	1800	1392532	1394331
XC1153	C09.01	transcriptional regulator lysR family		305	534	49.2136	73.4294	0.577302	1.58045e-08	4.12188e-08	-	918	c1395321	1394404
XC1154	C11.01	membrane transport protein	yggA	1702	3031	402.087	610.225	0.601834	6.45928e-12	2.15241e-11	+	627	1395429	1396055
XC1155	C18.01	conserved hypothetical protein		242	348	84.146	103.12	0.293352	0.01488	0.0234825	+	426	1396221	1396646
XC1156	C18.02	hypothetical protein		154	191	65.5495	69.2828	0.0799138	0.61333	0.672571	-	348	c1397156	1396809
XC1157	C18.01	conserved hypothetical protein		232	337	130.17	161.138	0.307895	0.0121156	0.0194478	-	264	c1398007	1397744
XC1158	C13.01	pseudouridylate synthase		160	262	33.3333	46.5161	0.480766	0.000811056	0.00149439	+	711	1398135	1398845
XC1159	C18.01	conserved hypothetical protein		36	56	48.0405	63.6849	0.406701	0.189718	0.242516	-	111	c1399297	1399187
XC1160	C14.01	response regulator		6093	7382	2228.45	2300.86	0.0461305	0.0647086	0.091676	-	405	c1400703	1400299
XC1161	C18.01	conserved hypothetical protein		3427	3816	1050.98	997.316	-0.0756135	0.0259516	0.0394045	-	483	c1401264	1400782
XC1162	C10.03	DNA helicase	recQ	729	1354	59.8907	94.797	0.662509	9.1016e-13	3.71833e-12	-	1803	c1403206	1401404
XC1163	C10.02	DNA-binding related protein		7465	9875	2003.17	2258.24	0.17291	0	0	-	552	c1404112	1403561
XC1164	C10.01	ATP dependent RNA helicase	hrpA	2188	3182	78.7408	97.588	0.309593	0	0	+	4116	1404200	1408315
XC1165	C11.07	TonB-dependent receptor	fepA	4493	2247	252.379	107.563	-1.23041	2.36314e-255	2.55219e-254	-	2637	c1411203	1408567
XC1166	C06.08	glucose kinase	glk	4959	1903	709.711	232.097	-1.6125	0	0	-	1035	c1412344	1411310
XC1167	C18.01	conserved hypothetical protein		218	279	21.7011	23.6686	0.125209	0.339212	0.402922	-	1488	c1414174	1412687
XC1168	C18.01	conserved hypothetical protein		730	870	210.782	214.079	0.0223905	0.759228	0.805306	-	513	c1414949	1414437
XC1169	C02.11	PqqE protein	pqqE	106	98	13.8826	10.9379	-0.343939	0.0882986	0.12166	-	1131	c1416140	1415010
XC1170	C02.11	PqqC/D protein	pqqC/D	28	49	14.8656	22.1699	0.576626	0.0915294	0.1257	-	279	c1416415	1416137
XC1171	C02.11	PqqC protein	pqqC	264	243	51.9322	40.7364	-0.35031	0.00625364	0.0104442	-	753	c1417164	1416412
XC1172	C02.11	pyrroloquinoline quinone biosynthesis protein G	pqqG	551	408	90.6853	57.2254	-0.664212	1.26306e-12	5.04265e-12	-	900	c1418060	1417161
XC1173	C09.03	ATP:GTP 3	relA	1029	1380	70.1751	80.203	0.192697	0.0011571	0.00209711	+	2172	1418501	1420672
XC1174	C18.01	conserved hypothetical protein		102	99	10.5361	8.7148	-0.273797	0.177531	0.228603	+	1434	1420840	1422273
XC1175	C17	glycosyl transferase		654	1157	47.768	72.0173	0.592298	1.48659e-12	5.85735e-12	-	2028	c1424376	1422349
XC1176	C03.01	penicillin-binding protein 1B	ponB	2216	3430	134.251	177.087	0.399522	0	0	+	2445	1424547	1426991
XC1177	C18.01	conserved hypothetical protein		433	705	122.168	169.512	0.472528	6.0452e-08	1.52652e-07	+	525	1427004	1427528
XC1178	C10.01	ATP-dependent helicase	yoaA	255	398	18.82	25.0327	0.411543	0.000343224	0.000655034	+	2007	1428033	1430039
XC1179	C18.01	conserved hypothetical protein		196	363	40.3229	63.6423	0.658387	1.64054e-07	4.01274e-07	+	720	1430515	1431234
XC1180	C09.03	dinitrogenase reductase activating glycohydrolase	draG	357	575	57.23	78.5538	0.456909	2.10874e-06	4.82981e-06	+	924	1431234	1432157
XC1181	C11.07	TonB protein	tonB	257	464	43.4567	66.8629	0.621628	1.82122e-08	4.74688e-08	-	876	c1433237	1432362
XC1182	C16.11	glutathione synthetase	gshB	652	1416	101.553	187.955	0.888149	1.64802e-12	6.44517e-12	-	951	c1434184	1433234
XC1183	C03.05	pilus protein	pilG	366	817	134.86	256.547	0.927764	0	0	+	402	1434422	1434823
XC1184	C03.05	PilH protein	pilH	253	645	103.238	224.298	1.11943	4.61408e-13	2.03077e-12	+	363	1434841	1435203
XC1185	C03.05	pilus biogenesis protein	pilI	196	735	54.3679	173.747	1.67616	1.90292e-13	9.06686e-13	+	534	1435200	1435733
XC1186	C03.05	pilus biogenesis protein	pilJ	726	2853	52.7926	176.8	1.74371	7.64722e-13	3.16406e-12	+	2037	1435773	1437809
XC1187	C03.05	PilL protein	pilL	1443	7185	30.37	128.869	2.08519	3.7641e-12	1.37149e-11	+	7038	1437872	1444909
XC1188	C18.01	conserved hypothetical protein		170	888	21.3039	94.8346	2.1543	4.1478e-13	1.85857e-12	+	1182	1444917	1446098
XC1190	C18.01	conserved hypothetical protein		107	525	33.2272	138.935	2.06398	0	0	+	477	1446133	1446609
XC1191	C12.02	ribosomal protein alanine acetyltransferase	rimJ	20	50	5.17015	11.0151	1.0912	0.00318582	0.0054927	+	573	1446917	1447489
XC1192	C16.14	antifreeze glycopeptide AFGP related protein		487	666	38.2283	44.5527	0.220872	0.0101038	0.0163934	-	1887	c1449619	1447733
XC1193	C13.03	RNA polymerase sigma-70 factor		152	269	39.2931	59.261	0.592806	4.08038e-05	8.55053e-05	-	573	c1450188	1449616
XC1194	C18.01	conserved hypothetical protein		1212	1023	100.071	71.9821	-0.475312	7.32902e-15	3.79236e-14	-	1794	c1452069	1450276
XC1195	C04.04	asparaginase	aspG	203	412	28.2341	48.8336	0.790436	6.01818e-11	1.77015e-10	+	1065	1452357	1453421
XC1196	C16.14	copper homeostasis protein	cutC	76	182	15.5705	31.7764	1.02914	6.05232e-08	1.5274e-07	+	723	1453439	1454161
XC1197	C06.07	cytochrome P450 hydroxylase		91	111	11.6101	12.0687	0.0558928	0.790364	0.832461	+	1161	1454379	1455539
XC1198	C17	sulfotransferase		113	219	18.293	30.213	0.72388	1.01259e-05	2.20986e-05	+	915	1455532	1456446
XC1199	C18.01	conserved hypothetical protein		63	121	13.2932	21.758	0.710855	0.00127565	0.00229323	+	702	1456443	1457144
XC1200	C18.01	conserved hypothetical protein		445	530	61.7187	62.6435	0.0214586	0.81978	0.855741	-	1068	c1458598	1457531
XC1201	C17	RebB protein	rebB	20	45	9.1435	17.5323	0.939197	0.0135127	0.0215019	+	324	1458998	1459321
XC1202	C18.01	conserved hypothetical protein		34	69	23.3159	40.3243	0.790333	0.00791404	0.0130619	-	216	c1459605	1459390
XC1203	C18.01	conserved hypothetical protein		143	251	28.3559	42.4155	0.580944	9.97094e-05	0.000201912	-	747	c1460774	1460028
XC1204	C10.05	HsdR protein		1826	2844	82.1865	109.087	0.408506	0	0	-	3291	c1464061	1460771
XC1205	C10.05	type I restriction enzyme (specificity chain) homolog	specificity chain	798	1032	94.7144	104.385	0.140254	0.039109	0.0576978	-	1248	c1465305	1464058
XC1206	C17	DNA-damage-inducible protein d		1006	1715	173.07	251.439	0.53885	4.77174e-12	1.66241e-11	-	861	c1466436	1465576
XC1207	C10.05	type I restriction enzyme M protein	hsdM	1596	2226	156.665	186.212	0.249264	1.24332e-07	3.06428e-07	-	1509	c1467931	1466423
XC1208	C18.01	conserved hypothetical protein		735	850	182.365	179.728	-0.0210099	0.770556	0.814859	-	597	c1468545	1467949
XC1209	C18.01	conserved hypothetical protein		73	100	41.4295	48.365	0.223303	0.318536	0.381482	+	261	1468706	1468966
XC1210	C18.01	conserved hypothetical protein		2098	771	132.806	41.592	-1.67494	8.5378e-191	8.52161e-190	+	2340	1469722	1472061
XC1211	C15.03	ISxac3 transposase	ISxac3								+	294	1473169	1473462
XC1212	C15.03	ISxac3 transposase	ISxac3	22	34	3.93568	5.18346	0.397303	0.322158	0.384945	+	828	1473507	1474334
XC1213	C16.07	virulence protein	psvA	366	478	40.7928	45.4019	0.154439	0.123619	0.165035	+	1329	1474796	1476124
XC1214	C05.09	beta-galactosidase	bga	1083	650	87.0896	44.5446	-0.96725	3.88286e-43	2.6899e-42	-	1842	c1478199	1476358
XC1215	C18.01	conserved hypothetical protein		1289	696	81.3865	37.4501	-1.11982	1.91452e-64	1.49333e-63	-	2346	c1480762	1478417
XC1216	C18.01	conserved hypothetical protein		769	593	75.0382	49.3122	-0.60568	1.13469e-14	5.84985e-14	-	1518	c1482416	1480899
XC1217	C16.08	glucan 1,4-beta-glucosidase		1242	542	68.9805	25.6536	-1.42703	3.75682e-90	3.2162e-89	-	2667	c1485170	1482504
XC1218	C05.09	beta-mannosidase		2851	1523	157.459	71.6824	-1.13528	2.3945e-143	2.22641e-142	-	2682	c1488113	1485432
XC1219	C03.02	beta-hexosaminidase	nahA	1519	750	92.7077	39.0088	-1.24889	1.09887e-89	9.36933e-89	-	2427	c1490561	1488135
XC1220	C18.01	conserved hypothetical protein		121	174	16.8767	20.6822	0.293352	0.085948	0.118732	-	1062	c1491802	1490741
XC1221	C05.09	alpha-L-fucosidase	fucA1	141	275	12.3877	20.5895	0.733008	5.60632e-07	1.33638e-06	-	1686	c1493502	1491817
XC1222	C11.07	TonB-dependent receptor	iroN	650	1690	35.1135	77.802	1.14778	0	0	-	2742	c1496446	1493705
XC1223	C06.08	glucose kinase	glk	291	250	42.3838	31.0306	-0.44982	0.000290946	0.00056034	+	1017	1497152	1498168
XC1224	C18.01	conserved hypothetical protein		173	231	34.8647	39.6731	0.186392	0.200082	0.253915	-	735	c1499375	1498641
XC1225	C02.01	adenosylmethionine-8-amino-7-oxononanoate aminotransferase	bioA	690	959	72.0268	85.3115	0.244206	0.000672268	0.00124795	-	1419	c1500784	1499366
XC1226	C10.04	ADP compounds hydrolase	nudE	154	257	40.8803	58.1394	0.50811	0.000485668	0.000914863	+	558	1500817	1501374
XC1227	C05.07	sulfite synthesis pathway protein	cysQ	216	436	39.9438	68.7109	0.782568	2.50214e-11	7.6094e-11	+	801	1501371	1502171
XC1228	C18.01	conserved hypothetical protein		105	159	18.8522	24.3285	0.367909	0.0421688	0.0617791	+	825	1502206	1503030
XC1229	C18.01	conserved hypothetical protein		9	32	3.96763	12.0222	1.59935	0.00171393	0.00303706	+	336	1503027	1503362
XC1230	C18.01	conserved hypothetical protein		360	768	55.2018	100.359	0.862381	5.52002e-13	2.35805e-12	+	966	1503714	1504679
XC1231	C18.01	conserved hypothetical protein		57	141	19.4095	40.9168	1.07593	7.86742e-07	1.85437e-06	+	435	1504683	1505117
XC1232	C05.05	glycine cleavage T protein	gcvT	202	607	26.956	69.0299	1.35661	2.37588e-14	1.21594e-13	+	1110	1505325	1506434
XC1233	C05.05	glycine cleavage H protein	gcvH	514	808	192.263	257.566	0.421858	1.73997e-07	4.24855e-07	+	396	1506574	1506969
XC1234	C10.02	histone H1		117548	81776	36967.7	21916.8	-0.754229	0	0	+	471	1508019	1508489
XC1235	C16.14	beta-lactamase	bla	2522	3262	270.703	298.385	0.14046	0.00023605	0.000459659	-	1380	c1511364	1509985
XC1236	C18.01	conserved hypothetical protein		194	240	21.0522	22.1947	0.0762493	0.58779	0.648617	+	1365	1511704	1513068
XC1237	C18.01	conserved hypothetical protein		58	92	24.269	32.8062	0.434852	0.0719896	0.100872	+	354	1513125	1513478
XC1238	C05.11	acyl-CoA dehydrogenase		14951	23406	894.793	1193.78	0.415908	0	0	-	2475	c1516641	1514167
XC1239	C18.01	conserved hypothetical protein		2640	3756	457.368	554.538	0.277931	0	0	-	855	c1517492	1516638
XC1240	C09.01	transcriptional regulator		826	969	200.905	200.853	-0.000373583	0.99363	0.995284	+	609	1517700	1518308
XC1241	C11.07	TonB-dependent receptor	btuB	15037	54910	799.193	2487.06	1.63782	0	0	-	2787	c1521189	1518403
XC1242	C18.01	conserved hypothetical protein		8789	9115	1501.58	1327.12	-0.178185	1.49994e-16	7.97694e-16	-	867	c1522283	1521417
XC1243	C16.14	heat shock protein		3464	3202	575.875	453.644	-0.344194	2.11742e-22	1.21506e-21	-	891	c1523296	1522406
XC1244	C03.03	monofunctional biosynthetic peptidoglycan transglycosylase	mtgA	167	258	33.383	43.9514	0.396794	0.00538072	0.00906181	+	741	1523369	1524109
XC1245	C03.04	glucosyl transferase	gtrB	280	375	39.727	45.3422	0.190735	0.0943308	0.129126	+	1044	1524121	1525164
XC1246	C18.01	conserved hypothetical protein		478	843	165.043	248.051	0.587794	1.25189e-12	5.0028e-12	+	429	1525124	1525552
XC1247	C18.01	conserved hypothetical protein		2600	2930	196.894	189.091	-0.0583394	0.133226	0.176462	-	1956	c1527517	1525562
XC1248	C16.12	hemolysin III	hly3	1230	1417	282.471	277.32	-0.026547	0.635474	0.692885	-	645	c1528213	1527569
XC1249	C12.04	peptide chain release factor 3	prfC	2376	3542	219.28	278.577	0.345301	0	0	-	1605	c1529893	1528289
XC1250	C18.01	conserved hypothetical protein		123	119	20.4482	16.8593	-0.278425	0.132641	0.175909	-	891	c1530899	1530009
XC1251	C01.02	homoserine O-acetyltransferase	metA	8367	10129	1200.93	1238.96	0.0449809	0.0348032	0.0518173	+	1032	1531231	1532262
XC1252	C01.02	cystathionine gamma-synthase	metB	19928	21704	2423.51	2249.39	-0.107564	3.07874e-14	1.56993e-13	+	1218	1532259	1533476
XC1253	C01.02	homoserine dehydrogenase		4311	4328	611.653	523.309	-0.225051	4.28976e-13	1.90596e-12	+	1044	1533518	1534561
XC1254	C17	hydrolase		3417	3272	508.175	414.692	-0.293286	9.50902e-17	5.0763e-16	-	996	c1535833	1534838
XC1255	C05.10	L-serine dehydratase	sdaA	1888	1954	202.212	178.35	-0.181157	0.000100457	0.00020323	-	1383	c1537806	1536424
XC1256	C18.01	conserved hypothetical protein		169	110	105.625	58.589	-0.850248	1.09615e-06	2.56357e-06	+	237	1537893	1538129
XC1257	C18.01	conserved hypothetical protein		1476	2372	383.565	525.305	0.453683	3.55538e-12	1.30333e-11	-	570	c1538773	1538204
XC1258	C06.07	cytochrome B561	yodB	518	695	136.044	155.553	0.193332	0.020825	0.0320595	-	564	c1539347	1538784
XC1259	C18.01	conserved hypothetical protein		1130	1634	246.875	304.224	0.301357	5.7857e-08	1.46451e-07	-	678	c1540021	1539344
XC1260	C14.01	histidine kinase/response regulator hybrid protein		1116	1501	46.4216	53.2084	0.196858	0.000540924	0.00101396	+	3561	1540118	1543678
XC1261	C14.01	histidine kinase/response regulator hybrid protein		382	485	15.9436	17.2507	0.113684	0.250494	0.309953	+	3549	1543754	1547302
XC1262	C14.01	histidine kinase/response regulator hybrid protein		909	1295	37.558	45.5987	0.279871	6.73678e-06	1.48718e-05	+	3585	1547786	1551370
XC1263	C11.07	MFS transporter	emrA	169	429	17.6041	38.0828	1.11323	4.66294e-14	2.34371e-13	-	1422	c1553171	1551750
XC1264	C18.02	hypothetical protein		13	9	7.46365	4.40346	-0.761243	0.222498	0.278917	-	258	c1553697	1553440
XC1265	C02.12	uroporphyrinogen decarboxylase	hemE	1577	2773	219.336	328.679	0.583536	1.94111e-12	7.48715e-12	-	1065	c1555216	1554152
XC1266	C18.01	conserved hypothetical protein		521	998	306.242	499.921	0.707028	1.84297e-14	9.44354e-14	-	252	c1555480	1555229
[truncated: 3,033 more rows]

## Sheet: ΔrfpC-2 vs. WT-2
ID	Category code	Gene function	Gene name	r8004_3-Expression	rpfC_2-Expression	r8004_3-RPKM	rpfC_2-RPKM	log2 Ratio(rpfC_2/r8004_3)	Up-Down-Regulation(rpfc_2/r8004_3)	P-value	FDR	Strand	Gene length	Location1	Location2
[truncated: 4,273 more rows]

[truncated: 6 more sheets: ΔrfpC-2 vs. WT-1, ΔrfpG-1 vs. WT-1, ΔrfpG-1 vs. WT-2, ΔrfpG-2 vs. WT-1, ΔrfpG-2 vs. WT-2, JPWQYNWN]
